# Supplementary material for: 5-[(2-Methyl-4-nitro-1H-imidazol-1-yl)meth­yl]-1,3,4-thia­diazol-2-amine
Source: Acta Crystallogr Sect E Struct Rep Online. 2013 Nov 27;69(Pt 12):o1825. doi: 10.1107/S1600536813030821 (PMC3885074; doi:10.1107/S1600536813030821)
Supplement: Supplementary file 1 [file e-69-o1825-sup1.cif]

##############################################################################
#                                                                            #
# This CIF contains the data in a paper accepted for publication in          #
# Acta Crystallographica Section E. It conforms to the requirements of       #
# Notes for Authors for Acta Crystallographica Section E, and has been       #
# peer reviewed under the auspices of the IUCr Commission on Journals.       #
#                                                                            #
# Full details of the Crystallographic Information File format               #
# are given in the paper "The Crystallographic Information File (CIF):       #
# a New Standard Archive File for Crystallography" by S. R. Hall, F. H.      #
# Allen and I. D. Brown [Acta Cryst. (1991), A47, 655-685].                  #
#                                                                            #
# The current version of the core CIF dictionary is obtainable from          #
# ftp://ftp.iucr.org/pub/cif_core.dic.                                       #
#                                                                            #
# Software is freely available for graphical display of the structure(s)     #
# in this CIF. For information consult the CIF software page                 #
# http://www.iucr.org/resources/cif/software.                                #
#                                                                            #
# This file may be used for bona fide research purposes within the           #
# scientific community so long as proper attribution is given to the journal # 
# article from which it was obtained.                                        #
#                                                                            #
##############################################################################
data_global
_audit_creation_method     'PLATON <TABLE ACC> option'
_journal_date_recd_electronic     2013-11-08
_journal_date_accepted     2013-11-09
_journal_name_full     'Acta Crystallographica, Section E'
_journal_year     2013
_journal_volume     69
_journal_issue     12
_journal_page_first     o1825
_journal_page_last     o1825
_journal_paper_category     QO
_journal_paper_doi     10.1107/S1600536813030821
_journal_coeditor_code     HB7159
_publ_contact_author_name     'Dr D. Revannasiddaiah'
_publ_contact_author_address
;
Department of Studies in Physics,
University of Mysore,
Manasagangotri,
Mysore-570 006,
India.
;
_publ_contact_author_email     'dr@physics.uni-mysore.ac.in'
_publ_contact_author_fax     ?
_publ_contact_author_phone     '+91-98865 76762'
_publ_section_title
;
5-[(2-Methyl-4-nitro-1<i>H</i>-imidazol-1-yl)methyl]-1,3,4-thiadiazol-2-amine
;
loop_
    _publ_author_name
    _publ_author_address
    'Usha, M. K.'
;
Department of Studies in Physics,
University of Mysore,
Manasagangotri,
Mysore 570 006,
India
;
    'Madan Kumar, S.'
;
Department of Studies in Physics,
University of Mysore,
Manasagangotri,
Mysore 570 006,
India
;
    'Vidyashree Jois, H. S.'
;
Department of Studies in Chemistry,
Mangalore University,
Mangalagangotri,
Mangalore 574 199,
India
;
    'Kalluraya, B.'
;
Department of Studies in Chemistry,
Mangalore University,
Mangalagangotri,
Mangalore 574 199,
India
;
    'Lokanath, N. K.'
;
Department of Studies in Physics,
University of Mysore,
Manasagangotri,
Mysore 570 006,
India
;
    'Revannasiddaiah, D.'
;
Department of Studies in Physics,
University of Mysore,
Manasagangotri,
Mysore 570 006,
India
;
data_I
_database_code_depnum_ccdc_archive     'CCDC 971211'
_chemical_name_systematic
;
5-[(2-Methyl-4-nitro-1<i>H</i>-imidazol-1-yl)methyl]-1,3,4-thiadiazol-2-amine
;
_chemical_formula_moiety     'C7 H8 N6 O2 S'
_chemical_formula_sum     'C7 H8 N6 O2 S'
_chemical_formula_iupac     'C7 H8 N6 O2 S'
_chemical_formula_weight     240.26
_symmetry_cell_setting     triclinic
_symmetry_space_group_name_H-M     'P -1'
_symmetry_space_group_name_Hall     '-P 1'
loop_
    _symmetry_equiv_pos_site_id
    _symmetry_equiv_pos_as_xyz
    1 x,y,z
    2 -x,-y,-z
_cell_length_a     7.8030(15)
_cell_length_b     8.2750(16)
_cell_length_c     8.3596(16)
_cell_angle_alpha     100.945(8)
_cell_angle_beta     92.379(8)
_cell_angle_gamma     105.911(7)
_cell_volume     507.15(17)
_cell_formula_units_Z     2
_cell_measurement_reflns_used     1640
_cell_measurement_theta_min     5.4
_cell_measurement_theta_max     65.5
_cell_measurement_temperature     296
_cell_special_details
;
;
_exptl_crystal_description     'block'
_exptl_crystal_colour     'red'
_exptl_crystal_size_max     0.23
_exptl_crystal_size_mid     0.22
_exptl_crystal_size_min     0.21
_exptl_crystal_size_rad     .
_exptl_crystal_density_diffrn     1.573
_exptl_crystal_density_meas     .
_exptl_crystal_density_method     'Not Measured'
_exptl_crystal_F_000     248
_exptl_absorpt_coefficient_mu     2.859
_exptl_absorpt_correction_type     multi-scan
_exptl_absorpt_process_details     '(SADABS; Bruker, 2013)'
_exptl_absorpt_correction_T_min     0.559
_exptl_absorpt_correction_T_max     0.585
_exptl_special_details
;
;
_diffrn_ambient_temperature     296
_diffrn_radiation_type     'CuK\a'
_diffrn_radiation_wavelength     1.54178
_diffrn_radiation_source     'Bruker MicroStar microfocus rotating anode'
_diffrn_radiation_monochromator     'Helios multilayer optics'
_diffrn_measurement_device_type     'Bruker X8 Proteum'
_diffrn_measurement_method     '\f and \w scans'
_diffrn_detector_area_resol_mean     10.7
_diffrn_reflns_number     5433
_diffrn_reflns_av_R_equivalents     0.0382
_diffrn_reflns_av_sigmaI/netI     0.0376
_diffrn_reflns_theta_min     5.42
_diffrn_reflns_theta_max     64.51
_diffrn_reflns_theta_full     64.51
_diffrn_measured_fraction_theta_max     0.962
_diffrn_measured_fraction_theta_full     0.962
_diffrn_reflns_limit_h_min     -9
_diffrn_reflns_limit_h_max     9
_diffrn_reflns_limit_k_min     -9
_diffrn_reflns_limit_k_max     9
_diffrn_reflns_limit_l_min     -9
_diffrn_reflns_limit_l_max     9
_refine_special_details
;
Refinement on <i>F</i>^2^ for ALL reflections except those flagged by the user
for potential systematic errors. Weighted <i>R</i>-factors <i>wR</i> and all
goodnesses of fit <i>S</i> are based on <i>F</i>^2^, conventional
<i>R</i>-factors <i>R</i> are based on <i>F</i>, with <i>F</i> set to zero for
negative <i>F</i>^2^. The observed criterion of <i>F</i>^2^ > \s(<i>F</i>^2^)
is used only for calculating -<i>R</i>-factor-obs <i>etc</i>. and is not
relevant to the choice of reflections for refinement. <i>R</i>-factors based
on <i>F</i>^2^ are statistically about twice as large as those based on
<i>F</i>, and <i>R</i>-factors based on ALL data will be even larger.
;
_reflns_number_total     1640
_reflns_number_gt     1560
_reflns_threshold_expression     I>2\s(I)
_refine_ls_structure_factor_coef     Fsqd
_refine_ls_matrix_type     full
_refine_ls_R_factor_all     0.0849
_refine_ls_R_factor_gt     0.0836
_refine_ls_wR_factor_gt     0.2028
_refine_ls_wR_factor_ref     0.2062
_refine_ls_goodness_of_fit_ref     1.098
_refine_ls_restrained_S_all     1.098
_refine_ls_number_reflns     1640
_refine_ls_number_parameters     147
_refine_ls_number_restraints     0
_refine_ls_number_constraints     ?
_refine_ls_hydrogen_treatment     constr
_refine_ls_weighting_scheme     calc
_refine_ls_weighting_details
         'calc w=1/[\s^2^(Fo^2^)+(0.1700P)^2^+0.1569P] where P=(Fo^2^+2Fc^2^)/3'
_atom_sites_solution_hydrogens     geom
_atom_sites_solution_primary     direct
_atom_sites_solution_secondary     difmap
_refine_ls_shift/su_max     0.000
_refine_ls_shift/su_mean     0.000
_refine_diff_density_max     0.795
_refine_diff_density_min     -0.654
_refine_ls_extinction_method     'SHELXL97 (Sheldrick, 2008)'
_refine_ls_extinction_coef     0.128(15)
_refine_ls_extinction_expression
                                  'FC^*^=KFC[1+0.001XFC^2^\L^3^/SIN(2\Q)]^-1/4^'
loop_
    _atom_type_symbol
    _atom_type_description
    _atom_type_scat_dispersion_real
    _atom_type_scat_dispersion_imag
    _atom_type_scat_source
    S S 0.3331 0.5567 'International Tables Vol C Tables 4.2.6.8 and 6.1.1.4'
    O O 0.0492 0.0322 'International Tables Vol C Tables 4.2.6.8 and 6.1.1.4'
    N N 0.0311 0.0180 'International Tables Vol C Tables 4.2.6.8 and 6.1.1.4'
    H H 0.0000 0.0000 'International Tables Vol C Tables 4.2.6.8 and 6.1.1.4'
    C C 0.0181 0.0091 'International Tables Vol C Tables 4.2.6.8 and 6.1.1.4'
_computing_data_collection     'APEX2 (Bruker, 2013)'
_computing_cell_refinement     'SAINT (Bruker, 2013)'
_computing_data_reduction     'SAINT (Bruker, 2013)'
_computing_structure_solution     'SHELXS97 (Sheldrick, 2008)'
_computing_structure_refinement     'SHELXL97 (Sheldrick, 2008)'
_computing_molecular_graphics     'Mercury (Macrae <i>et al.</i>, 2008)'
_computing_publication_material     'PLATON (Spek, 2009)'
loop_
    _atom_site_type_symbol
    _atom_site_label
    _atom_site_fract_x
    _atom_site_fract_y
    _atom_site_fract_z
    _atom_site_U_iso_or_equiv
    _atom_site_thermal_displace_type
    _atom_site_calc_flag
    _atom_site_refinement_flags
    _atom_site_occupancy
    S S1 0.07927(9) 0.48240(8) 0.72687(8) 0.0272(3) Uani . . 1.000
    O O1 -0.3024(4) -0.0160(4) 1.2300(3) 0.0530(10) Uani . . 1.000
    O O2 -0.2117(4) -0.1962(3) 1.0555(4) 0.0520(10) Uani . . 1.000
    N N1 0.2714(3) 0.3731(3) 0.5159(3) 0.0301(8) Uani . . 1.000
    N N2 0.1108(3) 0.2446(3) 0.4968(3) 0.0292(8) Uani . . 1.000
    N N3 0.4148(4) 0.6476(3) 0.6733(3) 0.0346(9) Uani . . 1.000
    N N4 -0.2299(3) 0.1372(3) 0.7565(3) 0.0217(7) Uani . . 1.000
    N N5 -0.3183(3) 0.1775(3) 1.0046(3) 0.0253(8) Uani . . 1.000
    N N6 -0.2558(4) -0.0653(3) 1.0942(3) 0.0327(9) Uani . . 1.000
    C C1 0.2758(4) 0.5055(4) 0.6315(3) 0.0229(8) Uani . . 1.000
    C C2 -0.0004(4) 0.2824(3) 0.5963(3) 0.0224(8) Uani . . 1.000
    C C3 -0.1855(4) 0.1641(4) 0.5939(3) 0.0257(9) Uani . . 1.000
    C C4 -0.2020(4) 0.0071(3) 0.8234(3) 0.0230(8) Uani . . 1.000
    C C5 -0.2577(4) 0.0367(3) 0.9743(3) 0.0228(8) Uani . . 1.000
    C C6 -0.3017(4) 0.2373(3) 0.8694(3) 0.0237(8) Uani . . 1.000
    C C7 -0.3577(5) 0.3853(4) 0.8382(4) 0.0396(11) Uani . . 1.000
    H H3A 0.50960 0.65610 0.62280 0.0420 Uiso calc R 1.000
    H H3B 0.40920 0.73040 0.75070 0.0420 Uiso calc R 1.000
    H H3C -0.27200 0.21210 0.54820 0.0310 Uiso calc R 1.000
    H H3D -0.19450 0.05410 0.52310 0.0310 Uiso calc R 1.000
    H H4 -0.15570 -0.08100 0.77630 0.0280 Uiso calc R 1.000
    H H7A -0.48610 0.35570 0.82610 0.0600 Uiso calc R 1.000
    H H7B -0.31210 0.41570 0.73980 0.0600 Uiso calc R 1.000
    H H7C -0.31140 0.48100 0.92860 0.0600 Uiso calc R 1.000
loop_
    _atom_site_aniso_label
    _atom_site_aniso_U_11
    _atom_site_aniso_U_22
    _atom_site_aniso_U_33
    _atom_site_aniso_U_12
    _atom_site_aniso_U_13
    _atom_site_aniso_U_23
    S1 0.0282(6) 0.0236(6) 0.0256(6) 0.0051(4) 0.0134(3) -0.0037(4)
    O1 0.079(2) 0.0551(17) 0.0176(12) 0.0078(14) 0.0032(11) 0.0072(11)
    O2 0.0665(19) 0.0387(15) 0.0623(17) 0.0249(13) 0.0124(14) 0.0226(13)
    N1 0.0320(14) 0.0244(13) 0.0298(14) 0.0055(10) 0.0161(10) -0.0031(10)
    N2 0.0321(14) 0.0231(13) 0.0280(13) 0.0044(10) 0.0135(11) -0.0022(10)
    N3 0.0309(15) 0.0277(14) 0.0377(16) 0.0028(11) 0.0177(11) -0.0062(11)
    N4 0.0245(12) 0.0199(12) 0.0196(12) 0.0057(9) 0.0085(9) 0.0012(9)
    N5 0.0274(13) 0.0215(13) 0.0225(13) 0.0038(10) 0.0102(9) -0.0031(10)
    N6 0.0326(15) 0.0302(15) 0.0294(15) -0.0002(11) -0.0024(11) 0.0068(11)
    C1 0.0268(15) 0.0227(14) 0.0208(14) 0.0090(11) 0.0100(11) 0.0040(11)
    C2 0.0298(16) 0.0209(14) 0.0169(13) 0.0076(12) 0.0079(11) 0.0030(10)
    C3 0.0281(16) 0.0284(16) 0.0169(14) 0.0037(12) 0.0066(11) 0.0013(11)
    C4 0.0233(14) 0.0169(14) 0.0263(15) 0.0046(11) 0.0043(11) 0.0001(11)
    C5 0.0238(14) 0.0194(14) 0.0213(14) 0.0018(11) 0.0026(11) 0.0015(11)
    C6 0.0234(14) 0.0208(14) 0.0256(15) 0.0059(11) 0.0116(11) 0.0001(11)
    C7 0.046(2) 0.0322(17) 0.049(2) 0.0214(15) 0.0195(16) 0.0104(15)
_geom_special_details
;
Bond distances, angles <i>etc</i>. have been calculated using the rounded
fractional coordinates. All su's are estimated from the variances of the
(full) variance-covariance matrix. The cell e.s.d.'s are taken into account in
the estimation of distances, angles and torsion angles
;
loop_
    _geom_bond_atom_site_label_1
    _geom_bond_atom_site_label_2
    _geom_bond_site_symmetry_1
    _geom_bond_site_symmetry_2
    _geom_bond_distance
    _geom_bond_publ_flag
    S1 C1 . . 1.739(3) no
    S1 C2 . . 1.735(3) no
    O1 N6 . . 1.236(4) no
    O2 N6 . . 1.215(4) no
    N1 N2 . . 1.384(3) no
    N1 C1 . . 1.308(4) no
    N2 C2 . . 1.286(4) no
    N3 C1 . . 1.340(4) no
    N4 C3 . . 1.459(4) no
    N4 C4 . . 1.366(4) no
    N4 C6 . . 1.376(4) no
    N5 C5 . . 1.358(4) no
    N5 C6 . . 1.315(3) no
    N6 C5 . . 1.430(3) no
    N3 H3A . . 0.8600 no
    N3 H3B . . 0.8600 no
    C2 C3 . . 1.503(4) no
    C4 C5 . . 1.352(4) no
    C6 C7 . . 1.471(4) no
    C3 H3C . . 0.9700 no
    C3 H3D . . 0.9700 no
    C4 H4 . . 0.9300 no
    C7 H7A . . 0.9600 no
    C7 H7B . . 0.9600 no
    C7 H7C . . 0.9600 no
loop_
    _geom_angle_atom_site_label_1
    _geom_angle_atom_site_label_2
    _geom_angle_atom_site_label_3
    _geom_angle_site_symmetry_1
    _geom_angle_site_symmetry_2
    _geom_angle_site_symmetry_3
    _geom_angle
    _geom_angle_publ_flag
    C1 S1 C2 . . . 86.83(14) no
    N2 N1 C1 . . . 112.7(2) no
    N1 N2 C2 . . . 112.9(2) no
    C3 N4 C4 . . . 124.6(2) no
    C3 N4 C6 . . . 127.0(2) no
    C4 N4 C6 . . . 108.3(2) no
    C5 N5 C6 . . . 104.7(2) no
    O1 N6 O2 . . . 124.2(3) no
    O1 N6 C5 . . . 117.7(3) no
    O2 N6 C5 . . . 118.1(3) no
    C1 N3 H3B . . . 120.00 no
    H3A N3 H3B . . . 120.00 no
    C1 N3 H3A . . . 120.00 no
    N1 C1 N3 . . . 124.6(3) no
    S1 C1 N3 . . . 122.1(2) no
    S1 C1 N1 . . . 113.3(2) no
    S1 C2 N2 . . . 114.3(2) no
    S1 C2 C3 . . . 123.6(2) no
    N2 C2 C3 . . . 122.1(2) no
    N4 C3 C2 . . . 112.6(2) no
    N4 C4 C5 . . . 103.6(2) no
    N6 C5 C4 . . . 125.5(3) no
    N5 C5 N6 . . . 121.4(2) no
    N5 C5 C4 . . . 113.1(2) no
    N4 C6 N5 . . . 110.2(2) no
    N4 C6 C7 . . . 124.1(2) no
    N5 C6 C7 . . . 125.7(3) no
    N4 C3 H3C . . . 109.00 no
    N4 C3 H3D . . . 109.00 no
    C2 C3 H3C . . . 109.00 no
    C2 C3 H3D . . . 109.00 no
    H3C C3 H3D . . . 108.00 no
    N4 C4 H4 . . . 128.00 no
    C5 C4 H4 . . . 128.00 no
    C6 C7 H7A . . . 109.00 no
    C6 C7 H7B . . . 109.00 no
    C6 C7 H7C . . . 109.00 no
    H7A C7 H7B . . . 110.00 no
    H7A C7 H7C . . . 109.00 no
    H7B C7 H7C . . . 109.00 no
loop_
    _geom_hbond_atom_site_label_D
    _geom_hbond_atom_site_label_H
    _geom_hbond_atom_site_label_A
    _geom_hbond_site_symmetry_A
    _geom_hbond_distance_DH
    _geom_hbond_distance_HA
    _geom_hbond_distance_DA
    _geom_hbond_angle_DHA
    _geom_hbond_publ_flag
    N3 H3A N1 2_666 0.86 2.15 2.996(4) 169 yes
    N3 H3B N5 2_567 0.86 2.26 3.033(4) 150 yes
    C3 H3D O1 1_554 0.97 2.46 3.100(4) 123 yes
    C4 H4 N2 2_556 0.93 2.51 3.296(4) 142 yes
    C7 H7C O2 1_565 0.96 2.57 3.445(4) 152 yes
_iucr_refine_instructions_details
;
TITL DR_BK13_0m in P-1
CELL 1.54178 7.8030 8.2750 8.3596 100.945 92.379 105.911
ZERR 2.00 0.0015 0.0016 0.0016 0.008 0.008 0.007
LATT 1
SFAC  C   H   N   O   S
UNIT   14   16   12  4   2
L.S. 10
BOND $H
ACTA
SIZE 0.23 0.21 0.22
TEMP 23.0
FMAP 2
PLAN 20
WGHT    0.170000    0.156900
EXTI    0.128331
FVAR       0.52188
MOLE   1
S1    5    0.079272    0.482397    0.726865    11.00000    0.02817    0.02358 =
         0.02557   -0.00365    0.01339    0.00507
N4    3   -0.229863    0.137215    0.756461    11.00000    0.02451    0.01990 =
         0.01956    0.00118    0.00845    0.00571
N5    3   -0.318268    0.177516    1.004589    11.00000    0.02744    0.02154 =
         0.02245   -0.00315    0.01016    0.00376
N1    3    0.271448    0.373053    0.515872    11.00000    0.03205    0.02437 =
         0.02978   -0.00314    0.01614    0.00551
N2    3    0.110833    0.244635    0.496843    11.00000    0.03209    0.02313 =
         0.02799   -0.00218    0.01348    0.00445
C5    1   -0.257729    0.036720    0.974342    11.00000    0.02378    0.01941 =
         0.02133    0.00148    0.00263    0.00179
C6    1   -0.301740    0.237331    0.869358    11.00000    0.02341    0.02085 =
         0.02562    0.00009    0.01164    0.00593
N6    3   -0.255812   -0.065345    1.094153    11.00000    0.03261    0.03017 =
         0.02944    0.00676   -0.00243   -0.00023
C1    1    0.275766    0.505500    0.631538    11.00000    0.02677    0.02271 =
         0.02083    0.00396    0.00998    0.00896
O1    4   -0.302373   -0.016021    1.229981    11.00000    0.07894    0.05513 =
         0.01760    0.00721    0.00324    0.00783
O2    4   -0.211656   -0.196180    1.055470    11.00000    0.06646    0.03874 =
         0.06233    0.02259    0.01243    0.02485
C4    1   -0.202043    0.007141    0.823409    11.00000    0.02332    0.01691 =
         0.02627    0.00005    0.00431    0.00462
AFIX  43
H4    2   -0.155719   -0.080980    0.776273    11.00000   -1.20000
AFIX   0
C2    1   -0.000444    0.282386    0.596293    11.00000    0.02984    0.02093 =
         0.01686    0.00303    0.00795    0.00755
N3    3    0.414759    0.647648    0.673314    11.00000    0.03094    0.02771 =
         0.03771   -0.00617    0.01775    0.00276
AFIX  93
H3A   2    0.509582    0.656141    0.622775    11.00000   -1.20000
H3B   2    0.409158    0.730400    0.750669    11.00000   -1.20000
AFIX   0
C3    1   -0.185511    0.164087    0.593858    11.00000    0.02805    0.02840 =
         0.01686    0.00131    0.00660    0.00368
AFIX  23
H3C   2   -0.271954    0.212059    0.548242    11.00000   -1.20000
H3D   2   -0.194524    0.054055    0.523083    11.00000   -1.20000
AFIX   0
C7    1   -0.357702    0.385280    0.838245    11.00000    0.04632    0.03215 =
         0.04908    0.01039    0.01952    0.02142
AFIX 137
H7A   2   -0.486094    0.355739    0.826090    11.00000   -1.50000
H7B   2   -0.312138    0.415689    0.739751    11.00000   -1.50000
H7C   2   -0.311414    0.481013    0.928581    11.00000   -1.50000
MOLE   2
HKLF 4
REM  DR_BK13_0m in P-1
REM R1 =  0.0836 for   1560 Fo > 4sig(Fo)  and  0.0849 for all   1640 data
REM    147 parameters refined using      0 restraints
END
WGHT      0.1700      0.1569
REM Highest difference peak  0.795,  deepest hole -0.654,  1-sigma level  0.173
Q1    1  -0.1389  0.3457  0.7072  11.00000  0.05    0.59
Q2    1  -0.1550 -0.3171  1.1547  11.00000  0.05    0.49
Q3    1   0.1871  0.3419  0.6957  11.00000  0.05    0.48
Q4    1  -0.1657 -0.1813  0.9404  11.00000  0.05    0.48
Q5    1  -0.5554  0.2298  0.9150  11.00000  0.05    0.45
Q6    1   0.2775  0.4017  0.5520  11.00000  0.05    0.44
Q7    1  -0.3228  0.1048  1.1378  11.00000  0.05    0.41
Q8    1   0.2742  0.1845  0.6197  11.00000  0.05    0.41
Q9    1   0.4371  0.5495  0.4939  11.00000  0.05    0.40
Q10   1   0.5359  0.5940  0.5389  11.00000  0.05    0.39
Q11   1  -0.3803  0.3625  0.7935  11.00000  0.05    0.39
Q12   1   0.2425  0.6564  0.7595  11.00000  0.05    0.38
Q13   1  -0.0061  0.6001  0.8528  11.00000  0.05    0.38
Q14   1  -0.2427 -0.1659  1.2273  11.00000  0.05    0.37
Q15   1  -0.3974  0.1735  0.6977  11.00000  0.05    0.34
Q16   1   0.5853  0.5338  0.6132  11.00000  0.05    0.34
Q17   1  -0.3507  0.2446  0.6866  11.00000  0.05    0.31
Q18   1  -0.4624  0.5033  0.7190  11.00000  0.05    0.29
Q19   1   0.3377  0.7646  0.8121  11.00000  0.05    0.29
Q20   1  -0.0928 -0.0047  1.1823  11.00000  0.05    0.26
;
