# Supplementary material for: 5-[(2-Methyl-4-nitro-1H-imidazol-1-yl)meth­yl]-1,3,4-thia­diazol-2-amine
Source: Acta Crystallogr Sect E Struct Rep Online. 2013 Nov 27;69(Pt 12):o1825. doi: 10.1107/S1600536813030821 (PMC3885074; doi:10.1107/S1600536813030821)
Supplement: Supplementary file 2 [file e-69-o1825-Isup2.hkl]

# 
# h,k,l, Fc-squared, Fo-squared, sigma(Fo-squared) and status flag 
# 
data_I
_shelx_title ' DR_BK13_0m in P-1' 
_shelx_refln_list_code          4 
_shelx_F_calc_maximum       89.09 
_exptl_crystal_F_000       248.00 
_reflns_d_resolution_high  0.8540 
 
loop_ 
 _symmetry_equiv_pos_as_xyz 
 'x, y, z' 
 '-x, -y, -z' 
 
_cell_length_a     7.8030 
_cell_length_b     8.2750 
_cell_length_c     8.3596 
_cell_angle_alpha 100.945 
_cell_angle_beta   92.379 
_cell_angle_gamma 105.911 
 
_shelx_F_squared_multiplier     1.000 
 
loop_ 
 _refln_index_h 
 _refln_index_k 
 _refln_index_l 
 _refln_F_squared_calc 
 _refln_F_squared_meas 
 _refln_F_squared_sigma 
 _refln_observed_status 
   1   0   0      366.75      328.34     14.98 o 
   2   0   0     5021.23     6533.88    292.60 o 
   3   0   0      283.05      181.60      8.30 o 
   5   0   0      153.22      148.78      3.88 o 
   6   0   0      275.90      343.99      9.92 o 
   7   0   0       13.95       15.31      1.36 o 
   8   0   0       14.54       11.69      0.80 o 
  -8   1   0        2.93        2.39      0.78 o 
  -7   1   0       14.72       19.24      3.48 o 
  -6   1   0       83.61      100.56      2.85 o 
  -5   1   0      396.42      417.11     10.32 o 
  -3   1   0      191.83      125.32      6.28 o 
  -2   1   0      380.00      273.87     14.78 o 
  -1   1   0      704.17      528.19     23.77 o 
   0   1   0       19.42       12.54      0.57 o 
   1   1   0       48.04       32.37      1.35 o 
   2   1   0     6890.33     9295.96    365.08 o 
   3   1   0      188.14      105.87      5.85 o 
   4   1   0      298.08      306.04      9.26 o 
   5   1   0       79.89       76.68      2.13 o 
   6   1   0      170.14      195.17      4.99 o 
   7   1   0       95.22       86.90      3.51 o 
   8   1   0       23.31       17.20      1.12 o 
  -9   2   0       19.63       21.68      1.70 o 
  -8   2   0        1.29        1.63      0.52 o 
  -7   2   0      149.49      163.17      6.52 o 
  -6   2   0      248.52      298.14      7.52 o 
  -5   2   0      382.63      424.00     10.43 o 
  -3   2   0      523.24      354.81     16.17 o 
  -2   2   0      982.66      754.76     26.36 o 
  -1   2   0       27.95       25.77      1.19 o 
   0   2   0      352.36      245.96      9.80 o 
   1   2   0      393.32      309.80     12.32 o 
   2   2   0        8.21        5.11      0.39 o 
   3   2   0      115.02       73.82      6.20 o 
   4   2   0      122.71      158.39      7.30 o 
   5   2   0       53.82       54.29      2.30 o 
   6   2   0      293.18      332.68      9.48 o 
   7   2   0       46.84       49.11      2.63 o 
  -9   3   0       11.00        9.83      1.18 o 
  -8   3   0      165.60      165.74      5.39 o 
  -7   3   0      242.00      285.60      7.49 o 
  -6   3   0        0.77        1.94      0.67 o 
  -5   3   0      349.77      410.34     10.44 o 
  -4   3   0      481.11      601.22     20.49 o 
  -3   3   0        1.53        0.72      0.27 o 
  -2   3   0        4.11        1.86      0.28 o 
  -1   3   0      832.98      581.69     36.00 o 
   0   3   0      184.28      115.29      4.74 o 
   1   3   0      700.88      456.84     23.46 o 
   2   3   0       45.70       25.33      2.50 o 
   3   3   0      110.33      140.02      5.83 o 
   4   3   0       34.01       56.66      2.34 o 
   5   3   0       40.64       49.16      2.19 o 
   6   3   0       76.94       94.93      3.06 o 
   7   3   0       51.36       48.61      1.70 o 
  -8   4   0        6.56        7.92      0.78 o 
  -7   4   0       11.14       11.27      0.87 o 
  -6   4   0      157.58      183.83      4.97 o 
  -5   4   0      687.11      865.21     32.51 o 
  -4   4   0       39.42       57.42      2.42 o 
  -3   4   0       80.34       85.10      3.26 o 
  -2   4   0      111.04       30.80      3.27 o 
  -1   4   0     1279.87      732.08     56.04 o 
   1   4   0      355.53      451.62     11.08 o 
   2   4   0      215.43      234.85      5.23 o 
   3   4   0      248.43      271.61      6.04 o 
   4   4   0       17.15       24.00      1.17 o 
   5   4   0       75.35       84.70      2.79 o 
   6   4   0        5.56        5.23      0.53 o 
  -8   5   0       72.63       60.81      2.11 o 
  -7   5   0        5.69        4.84      0.63 o 
  -6   5   0      268.22      281.96      7.09 o 
  -5   5   0       63.95       62.91      2.68 o 
  -4   5   0        2.77        2.85      0.52 o 
  -3   5   0      222.04      245.13      7.71 o 
  -2   5   0      281.65      316.85      9.37 o 
  -1   5   0        8.69       11.35      0.68 o 
   0   5   0       35.00       47.29      1.27 o 
   1   5   0      800.86      993.83     20.69 o 
   2   5   0      687.30      830.34     17.88 o 
   3   5   0      166.65      177.41      4.04 o 
   4   5   0        0.14       -0.04      0.44 o 
   5   5   0       12.44        9.67      0.78 o 
   6   5   0       26.22       20.13      1.05 o 
  -8   6   0       45.25       39.77      1.80 o 
  -7   6   0       78.80       77.41      2.97 o 
  -6   6   0       49.53       63.99      2.31 o 
  -5   6   0        9.40       10.73      1.03 o 
  -4   6   0       48.99       48.60      1.87 o 
  -3   6   0      434.84      512.67     12.14 o 
  -2   6   0       21.75       32.01      1.05 o 
  -1   6   0       37.12       42.47      1.25 o 
   0   6   0      432.75      507.16     10.09 o 
   1   6   0        4.21        4.23      0.40 o 
   2   6   0       14.01       18.50      0.77 o 
   3   6   0      122.15      120.85      3.17 o 
   4   6   0       30.48       31.54      1.59 o 
   5   6   0        0.10        0.09      0.32 o 
  -7   7   0        0.05        0.20      0.35 o 
  -6   7   0      319.28      355.16     10.07 o 
  -5   7   0      220.60      260.85      7.59 o 
  -4   7   0       94.00      105.30      3.41 o 
  -3   7   0       18.30       20.27      0.94 o 
  -2   7   0        4.76        6.17      0.58 o 
  -1   7   0        0.14        0.80      0.60 o 
   0   7   0      135.24      152.24      3.58 o 
   1   7   0        1.33        2.54      0.85 o 
   2   7   0        6.81        5.97      0.61 o 
   3   7   0       85.29       69.10      2.15 o 
  -6   8   0      152.62      155.52      4.59 o 
  -5   8   0      120.44      114.94      3.10 o 
  -4   8   0       36.99       35.23      1.29 o 
  -3   8   0        0.67        0.69      0.33 o 
  -2   8   0      120.18      132.77      3.15 o 
  -1   8   0       25.64       22.63      0.93 o 
   0   8   0      197.98      203.46      5.69 o 
   1   8   0      161.71      159.18      4.64 o 
   2   8   0       70.66       65.53      2.75 o 
  -5   9   0        4.73        3.49      0.41 o 
  -4   9   0       79.11       81.73      2.24 o 
  -3   9   0       34.95       31.73      0.93 o 
  -2   9   0       47.33       35.60      1.77 o 
  -1   9   0       47.43       41.19      1.24 o 
   0   9   0       97.74       80.33      2.44 o 
   0  -9   1       39.31       34.44      1.90 o 
   1  -9   1      170.72      162.13      4.71 o 
   2  -9   1       60.70       60.46      1.74 o 
   3  -9   1        4.61        4.87      0.55 o 
   4  -9   1        0.11        0.05      0.36 o 
   5  -9   1        1.46        2.87      0.36 o 
  -2  -8   1        6.14        4.46      0.44 o 
  -1  -8   1       70.00       65.91      2.18 o 
   0  -8   1      103.89      115.31      3.56 o 
   1  -8   1        0.46        0.29      0.33 o 
   2  -8   1      318.52      351.68      7.70 o 
   3  -8   1      133.70      127.92      3.05 o 
   4  -8   1        0.06        0.36      0.41 o 
   5  -8   1       10.25        9.53      0.80 o 
   6  -8   1       17.06       19.66      0.94 o 
  -4  -7   1        1.08        0.47      0.43 o 
  -3  -7   1       12.98       10.36      0.97 o 
  -2  -7   1        2.44        6.49      0.66 o 
  -1  -7   1       10.77       12.55      0.86 o 
   0  -7   1       48.09       53.50      1.66 o 
   1  -7   1      341.19      397.75      8.78 o 
   2  -7   1       65.80       67.74      1.84 o 
   3  -7   1        3.29        3.91      0.89 o 
   4  -7   1       15.43       20.97      1.23 o 
   5  -7   1      167.95      159.64      4.87 o 
   6  -7   1       10.31       12.78      0.99 o 
   7  -7   1       72.79       60.89      2.08 o 
  -5  -6   1       11.59       10.28      0.78 o 
  -4  -6   1      130.81      125.07      4.61 o 
  -3  -6   1      254.32      276.11      7.91 o 
  -2  -6   1       49.29       55.54      1.71 o 
  -1  -6   1       97.35      116.38      3.08 o 
   0  -6   1       27.92       28.87      1.53 o 
   1  -6   1      268.96      303.29      7.51 o 
   2  -6   1      273.54      323.77      9.15 o 
   3  -6   1      138.26      164.07      4.90 o 
   4  -6   1       21.70       23.79      1.51 o 
   5  -6   1       17.78       18.63      1.51 o 
   6  -6   1       16.32       14.60      1.68 o 
   7  -6   1       38.82       42.86      1.68 o 
   8  -6   1        6.92        6.06      1.03 o 
  -6  -5   1       70.37       56.96      1.88 o 
  -5  -5   1       82.47       92.18      2.98 o 
  -4  -5   1       66.83       69.06      2.06 o 
  -3  -5   1      190.27      219.89      5.44 o 
  -2  -5   1       55.17       56.91      1.53 o 
  -1  -5   1      110.80      132.28      3.08 o 
   0  -5   1        8.42       12.36      0.59 o 
   1  -5   1      144.47      163.99      4.73 o 
   2  -5   1      900.29     1161.94     39.18 o 
   3  -5   1      482.66      564.82     19.33 o 
   4  -5   1        0.72        2.53      0.58 o 
   5  -5   1       43.56       46.11      2.52 o 
   6  -5   1       38.65       43.93      1.83 o 
   7  -5   1        0.75        0.82      0.45 o 
   8  -5   1       42.70       38.18      1.53 o 
  -6  -4   1        7.53        9.76      0.74 o 
  -5  -4   1        4.33        4.65      0.68 o 
  -4  -4   1      416.36      481.75     14.51 o 
  -3  -4   1      257.72      317.31      8.98 o 
  -2  -4   1      113.12      129.58      2.99 o 
  -1  -4   1      507.29      613.63     45.22 o 
   0  -4   1      179.95      101.92     12.15 o 
   1  -4   1      122.69       58.33      6.32 o 
   2  -4   1      200.06      132.98     16.99 o 
   3  -4   1       15.29       15.42      0.99 o 
   4  -4   1      940.34     1127.90     47.79 o 
   5  -4   1       65.10       79.45      2.31 o 
   6  -4   1       79.57      103.22      3.26 o 
   7  -4   1       60.91       68.08      2.49 o 
   8  -4   1      186.01      174.07      5.26 o 
  -7  -3   1        3.05        1.64      0.41 o 
  -6  -3   1       68.15       69.28      2.81 o 
  -5  -3   1       84.76       83.30      3.28 o 
  -4  -3   1       89.53       88.63      2.82 o 
  -3  -3   1        1.29        2.49      0.32 o 
  -1  -3   1        9.56        7.34      0.52 o 
   0  -3   1      368.92      227.68     13.47 o 
   1  -3   1       49.12       31.27      2.56 o 
   2  -3   1      181.85      104.07      4.37 o 
   3  -3   1      281.14      176.90     10.35 o 
   4  -3   1       84.06       67.84      2.76 o 
   5  -3   1       28.03       39.16      1.35 o 
   6  -3   1       48.13       59.67      1.73 o 
   7  -3   1       34.67       37.22      1.43 o 
   8  -3   1       41.21       40.68      3.20 o 
   9  -3   1        0.38       -0.15      0.59 o 
  -7  -2   1       14.27       13.19      0.84 o 
  -6  -2   1       24.07       22.10      1.38 o 
  -5  -2   1      233.31      259.29      8.92 o 
  -4  -2   1      809.30     1018.69     32.33 o 
  -3  -2   1       65.57       34.73      2.92 o 
  -2  -2   1       32.04       31.14      1.66 o 
  -1  -2   1      547.53      360.40     18.54 o 
   0  -2   1       33.61       25.07      1.29 o 
   1  -2   1     4692.66     5077.57    323.28 o 
   2  -2   1     1997.11     1871.82    100.28 o 
   3  -2   1        2.62        2.03      0.48 o 
   5  -2   1       95.91      132.42      3.53 o 
   6  -2   1        0.94        6.23      2.59 o 
   7  -2   1       16.54       17.52      0.89 o 
   8  -2   1       23.74       22.11      1.13 o 
  -8  -1   1       17.22       15.53      1.62 o 
  -7  -1   1        1.59        1.49      0.60 o 
  -6  -1   1      270.41      279.48      6.93 o 
  -5  -1   1       19.80       18.60      0.82 o 
  -4  -1   1      785.74     1038.68     27.99 o 
  -3  -1   1      602.18      388.34     17.50 o 
  -2  -1   1      286.91      163.17      7.65 o 
  -1  -1   1      250.48      194.19      8.80 o 
   0  -1   1      175.70       72.63      4.50 o 
   1  -1   1     2042.98     2252.17    101.20 o 
   2  -1   1      990.33      833.64     44.69 o 
   3  -1   1      389.34      231.85     19.64 o 
   5  -1   1      223.92      263.77      5.93 o 
   6  -1   1       42.75       48.26      1.49 o 
   7  -1   1      122.14      137.16      4.34 o 
   8  -1   1       48.72       42.11      2.51 o 
  -8   0   1        7.04        5.38      0.58 o 
  -7   0   1        4.99        3.40      0.59 o 
  -6   0   1      103.87      110.01      3.51 o 
  -5   0   1      210.57      217.14      6.34 o 
  -3   0   1      331.81      212.71      9.57 o 
  -2   0   1     1609.32     1527.79     81.54 o 
  -1   0   1     1112.28     1167.76     62.46 o 
   0   0   1       26.21       16.72      0.94 o 
   1   0   1      301.73      229.28     17.39 o 
   2   0   1      971.42      822.16     36.93 o 
   3   0   1     1057.11      725.49     32.53 o 
   4   0   1      805.97     1047.01     49.55 o 
   5   0   1      166.46      191.30      4.36 o 
   6   0   1       12.44       13.84      0.86 o 
   7   0   1      118.40      116.48      3.25 o 
   8   0   1        1.30        1.18      0.44 o 
  -8   1   1        7.07        6.00      0.89 o 
  -7   1   1       11.81       11.19      1.10 o 
  -6   1   1       95.88      114.61      3.66 o 
  -5   1   1      148.49      146.13      4.40 o 
  -4   1   1       32.06       28.15      2.93 o 
  -3   1   1      685.39      523.72     24.85 o 
  -2   1   1       36.54       24.30      1.19 o 
  -1   1   1      459.18      332.76     15.39 o 
   0   1   1     7260.25    11631.64    676.36 o 
   1   1   1       18.29       17.43      0.77 o 
   2   1   1     6965.70     8449.76    378.11 o 
   3   1   1        1.57        0.48      0.18 o 
   4   1   1     1773.35     2489.62    131.27 o 
   5   1   1      422.61      474.95     11.54 o 
   6   1   1      421.23      463.78     10.20 o 
   7   1   1       10.17        7.34      0.92 o 
   8   1   1       43.14       37.09      1.71 o 
  -9   2   1      117.34      106.76      5.81 o 
  -8   2   1       94.83      104.73      4.18 o 
  -7   2   1       39.24       40.58      1.80 o 
  -6   2   1        7.14        8.49      0.86 o 
  -5   2   1       51.52       60.06      1.86 o 
  -3   2   1     1520.75     1174.05     52.85 o 
  -2   2   1       80.06       54.39      2.59 o 
  -1   2   1        2.74        2.23      0.19 o 
   0   2   1      861.90      751.12     29.69 o 
   1   2   1      140.36       90.77      3.73 o 
   2   2   1      122.46       62.52      3.03 o 
   3   2   1       19.87       17.73      0.87 o 
   4   2   1     1308.06     1803.03     58.91 o 
   5   2   1      272.12      314.64      8.94 o 
   6   2   1      165.94      170.34      4.48 o 
   7   2   1        2.60        2.09      0.47 o 
  -9   3   1      106.71       92.85      9.99 o 
  -8   3   1       26.84       28.96      1.37 o 
  -7   3   1      181.68      194.26      7.75 o 
  -6   3   1      186.89      227.61      6.04 o 
  -5   3   1       11.39       15.45      0.82 o 
  -4   3   1      244.95      283.58      8.04 o 
  -2   3   1      354.66      201.44      7.94 o 
  -1   3   1       93.20       48.63      2.09 o 
   0   3   1       80.81       41.54      1.81 o 
   2   3   1      901.86     1202.13     32.93 o 
   3   3   1      644.29      819.03     19.80 o 
   4   3   1      184.26      213.72      6.21 o 
   5   3   1       17.79       15.52      0.95 o 
   6   3   1       50.19       48.84      1.82 o 
   7   3   1       41.36       33.39      1.27 o 
  -8   4   1       79.70       88.92      3.30 o 
  -7   4   1      180.12      187.67      5.56 o 
  -6   4   1       19.93       23.78      1.27 o 
  -5   4   1       24.61       25.61      0.98 o 
  -4   4   1      138.43      179.90      3.76 o 
  -3   4   1        5.95        8.37      0.48 o 
   0   4   1       63.76       57.65      1.62 o 
   1   4   1        4.14        4.19      0.32 o 
   2   4   1        5.85        7.66      0.39 o 
   3   4   1       14.75       15.44      0.77 o 
   4   4   1      272.29      294.09      8.43 o 
   5   4   1       99.42      102.72      3.92 o 
   6   4   1       41.01       47.12      1.72 o 
  -8   5   1       92.83       84.66      5.02 o 
  -7   5   1        1.00        1.18      0.50 o 
  -6   5   1        0.18        2.34      0.74 o 
  -5   5   1        0.05       -0.05      0.44 o 
  -4   5   1      214.12      262.04      6.69 o 
  -3   5   1      266.36      309.32      7.77 o 
  -2   5   1       12.03        8.93      0.52 o 
  -1   5   1      141.10      143.67      3.28 o 
   0   5   1      677.73      886.25     18.83 o 
   1   5   1        6.03        6.82      0.51 o 
   2   5   1        1.19        0.51      0.28 o 
   3   5   1       51.93       49.56      1.43 o 
   4   5   1       91.86       95.13      3.08 o 
   5   5   1       88.40       77.38      2.51 o 
  -8   6   1        0.52        0.88      0.70 o 
  -7   6   1       26.95       28.50      1.64 o 
  -6   6   1      446.17      460.56     11.48 o 
  -5   6   1       17.21       18.23      1.02 o 
  -4   6   1      623.65      734.78     18.00 o 
  -3   6   1       48.92       49.09      1.43 o 
  -2   6   1       10.78       13.14      0.70 o 
  -1   6   1      320.22      356.78      7.80 o 
   0   6   1       29.67       34.91      1.02 o 
   1   6   1       23.26       29.36      0.97 o 
   2   6   1       90.27       92.41      2.45 o 
   3   6   1       52.73       59.10      1.99 o 
   4   6   1      176.25      154.50      5.49 o 
  -7   7   1      107.63      113.02      4.26 o 
  -6   7   1       42.99       51.47      1.92 o 
  -5   7   1        0.27        1.01      0.52 o 
  -4   7   1       54.56       50.93      1.71 o 
  -3   7   1        2.74        3.90      0.77 o 
  -2   7   1      213.23      236.95      5.36 o 
  -1   7   1      523.94      585.65     11.66 o 
   0   7   1       49.55       52.38      1.47 o 
   1   7   1       63.49       68.00      1.76 o 
   2   7   1       60.12       58.02      2.33 o 
   3   7   1       35.39       30.06      1.13 o 
  -6   8   1      195.94      169.47      4.91 o 
  -5   8   1       91.98       98.93      3.12 o 
  -4   8   1       28.66       25.24      1.18 o 
  -3   8   1       49.96       59.23      1.59 o 
  -2   8   1        0.54        0.53      0.32 o 
  -1   8   1       70.43       71.97      1.84 o 
   0   8   1       75.40       70.99      1.78 o 
   1   8   1       33.43       32.39      1.35 o 
  -4   9   1       37.84       35.61      4.49 o 
  -3   9   1        5.75        4.24      0.43 o 
  -2   9   1        0.36        0.06      0.44 o 
  -1   9   1       52.47       49.68      1.99 o 
   0  -9   2       16.35       11.47      0.88 o 
   1  -9   2       22.20       25.80      1.12 o 
   2  -9   2        0.74        0.66      0.30 o 
   3  -9   2       24.03       21.60      1.12 o 
   4  -9   2       23.54       23.29      1.05 o 
   5  -9   2       32.64       27.76      1.12 o 
  -2  -8   2       10.95        9.60      0.67 o 
  -1  -8   2       96.73       98.26      3.06 o 
   0  -8   2       72.88       77.32      2.54 o 
   1  -8   2      256.66      283.64      8.11 o 
   2  -8   2      137.98      140.77      4.16 o 
   3  -8   2      137.99      135.78      3.22 o 
   4  -8   2       14.97       16.96      0.91 o 
   5  -8   2        1.91        2.70      0.78 o 
   6  -8   2       47.52       48.27      1.75 o 
  -4  -7   2       14.00        9.64      0.78 o 
  -3  -7   2        7.75        8.44      0.76 o 
  -2  -7   2      398.60      416.68     10.00 o 
  -1  -7   2      247.42      259.81      7.44 o 
   0  -7   2        0.39        0.69      0.40 o 
   1  -7   2       35.48       35.62      1.29 o 
   2  -7   2      112.00      133.08      3.57 o 
   3  -7   2       43.08       34.77      1.31 o 
   4  -7   2      454.23      538.92     15.06 o 
   5  -7   2      100.37       87.75      2.96 o 
   6  -7   2        1.30        1.07      0.46 o 
   7  -7   2        0.10        0.54      0.40 o 
  -5  -6   2       32.90       28.96      1.42 o 
  -4  -6   2        3.76        3.66      0.52 o 
  -3  -6   2       74.78       84.13      2.78 o 
  -2  -6   2       79.16       77.11      2.20 o 
  -1  -6   2      146.23      157.48      4.03 o 
   0  -6   2      905.92     1215.58     41.89 o 
   1  -6   2      155.38      167.52      6.40 o 
   2  -6   2        1.66        1.99      0.40 o 
   3  -6   2       61.20       71.01      2.41 o 
   4  -6   2        7.73        6.21      0.84 o 
   5  -6   2       13.19       11.83      1.24 o 
   6  -6   2      145.04      162.36      6.12 o 
   7  -6   2       88.05       77.09      3.21 o 
   8  -6   2        5.81        3.38      0.74 o 
  -6  -5   2       30.06       28.92      2.40 o 
  -5  -5   2        6.68        4.91      0.70 o 
  -4  -5   2       37.73       42.78      1.67 o 
  -3  -5   2        8.12        6.80      0.69 o 
  -2  -5   2       63.50       65.00      1.70 o 
  -1  -5   2      318.67      365.58      8.90 o 
   0  -5   2      205.12      232.83      8.27 o 
   1  -5   2        7.54        5.10      0.40 o 
   2  -5   2      445.85      516.75     12.60 o 
   3  -5   2        0.28        0.23      0.41 o 
   4  -5   2       44.41       47.49      1.83 o 
   5  -5   2      103.11      113.89      3.18 o 
   6  -5   2      233.19      258.49      6.65 o 
   7  -5   2       11.86       15.17      1.07 o 
   8  -5   2        0.09        1.98      0.94 o 
  -6  -4   2       45.80       42.09      2.14 o 
  -5  -4   2      199.12      223.01      6.48 o 
  -4  -4   2        1.05        1.69      0.43 o 
  -3  -4   2      342.26      438.35     10.64 o 
  -2  -4   2      169.19      251.30      6.18 o 
  -1  -4   2       32.66       34.61      1.26 o 
   3  -4   2      303.91      365.41     10.30 o 
   4  -4   2       28.14       30.17      1.12 o 
   5  -4   2       80.81       93.83      2.69 o 
   6  -4   2       88.37       99.89      2.89 o 
   7  -4   2       22.44       23.63      2.05 o 
   8  -4   2       62.94       65.14      3.19 o 
  -7  -3   2       33.02       28.39      1.48 o 
  -6  -3   2      101.57       99.93      3.15 o 
  -5  -3   2      351.13      404.65      9.88 o 
  -4  -3   2      119.71      114.47      3.04 o 
  -3  -3   2       27.73       46.61      1.40 o 
  -1  -3   2     1182.38      802.60     37.53 o 
   0  -3   2       80.21       57.62      3.56 o 
   1  -3   2      231.49      134.98      5.57 o 
   2  -3   2       71.56       50.53      3.80 o 
   4  -3   2      266.29      330.41      8.18 o 
   5  -3   2       75.04       79.95      2.33 o 
   6  -3   2      502.89      615.71     15.11 o 
   7  -3   2       60.70       72.40      2.25 o 
   8  -3   2        1.98        2.89      0.72 o 
  -8  -2   2       48.68       42.57      2.94 o 
  -7  -2   2       97.87       90.32      5.11 o 
  -6  -2   2       37.46       36.67      1.54 o 
  -5  -2   2      245.22      290.46      7.16 o 
  -4  -2   2        1.19        0.34      0.28 o 
  -3  -2   2       31.40       30.66      2.04 o 
  -2  -2   2        1.38       -0.03      0.19 o 
  -1  -2   2      351.11      226.71     11.07 o 
   0  -2   2     2486.74     2354.82    127.47 o 
   1  -2   2     4572.27     4937.82    430.01 o 
   2  -2   2      198.09      127.92      7.21 o 
   3  -2   2       23.63       12.41      1.24 o 
   4  -2   2       19.39       21.29      1.04 o 
   5  -2   2      360.80      409.28     10.13 o 
   6  -2   2       59.81       56.01      1.86 o 
   7  -2   2       19.37       24.61      1.29 o 
   8  -2   2        4.36        5.28      0.60 o 
  -8  -1   2       17.98       16.02      1.47 o 
  -7  -1   2       13.06       14.47      1.21 o 
  -6  -1   2       26.57       33.98      1.80 o 
  -5  -1   2      296.78      345.10      7.59 o 
  -4  -1   2       62.43       56.30      1.59 o 
  -2  -1   2     1013.40      817.14     36.66 o 
  -1  -1   2      136.63       93.36      5.79 o 
   0  -1   2       16.82       11.46      0.65 o 
   1  -1   2     7937.59    10872.36    720.59 o 
   2  -1   2      997.76      847.35     45.47 o 
   3  -1   2       12.54        9.26      1.07 o 
   4  -1   2       69.47       85.45      2.30 o 
   5  -1   2       47.97       59.20      1.83 o 
   6  -1   2       51.15       57.36      1.89 o 
   7  -1   2      250.74      287.20      8.48 o 
   8  -1   2        1.36        0.71      0.49 o 
  -8   0   2       87.08       92.79      3.14 o 
  -7   0   2      135.48      157.32      5.99 o 
  -6   0   2       60.03       69.14      4.26 o 
  -5   0   2       12.82       11.48      0.99 o 
  -4   0   2      568.31      629.34     30.01 o 
  -3   0   2      131.45       72.12      5.88 o 
  -2   0   2     1861.57     1668.30     74.60 o 
  -1   0   2      155.05      105.73      6.46 o 
   0   0   2       31.60       14.27      0.87 o 
   1   0   2      248.29      172.09      9.31 o 
   2   0   2       42.90       23.52      1.27 o 
   3   0   2      153.15       72.88      4.41 o 
   4   0   2        0.69        0.55      0.26 o 
   5   0   2        1.29        3.59      0.41 o 
   6   0   2      118.50      130.88      3.20 o 
   7   0   2      148.96      159.40      4.28 o 
   8   0   2       33.47       25.82      2.24 o 
  -8   1   2       72.72       71.91      2.58 o 
  -7   1   2      189.46      217.52      6.82 o 
  -6   1   2      216.52      258.74      9.39 o 
  -5   1   2      157.29      169.88      4.40 o 
  -4   1   2     1075.85     1460.73     48.23 o 
  -3   1   2        0.72        0.77      0.25 o 
  -2   1   2      501.25      346.48     13.43 o 
  -1   1   2      194.96      130.13     10.91 o 
   0   1   2     1456.59     1240.35    102.57 o 
   1   1   2        8.92        7.55      0.59 o 
   2   1   2       60.07       39.72      2.48 o 
   3   1   2       13.85       14.50      0.98 o 
   4   1   2       16.47       15.35      0.61 o 
   5   1   2      132.43      136.56      3.37 o 
   6   1   2      298.14      330.08      8.24 o 
   7   1   2        6.78        5.21      0.53 o 
  -8   2   2        1.39        1.87      0.73 o 
  -7   2   2       53.36       72.24      2.68 o 
  -6   2   2      233.99      258.21     11.84 o 
  -5   2   2      368.24      428.46      9.66 o 
  -4   2   2      191.80      220.66      5.64 o 
  -3   2   2        2.26        2.28      0.51 o 
  -2   2   2      746.51      555.16     25.02 o 
  -1   2   2      178.80      112.23     11.20 o 
   0   2   2     2456.53     2469.40    126.86 o 
   1   2   2      177.73      109.67      5.10 o 
   3   2   2        1.54        1.40      0.28 o 
   4   2   2      600.66      741.21     15.42 o 
   5   2   2        2.31        2.98      0.52 o 
   6   2   2       64.76       66.79      2.06 o 
   7   2   2       90.96       78.95      2.52 o 
  -8   3   2      126.92      124.66      4.05 o 
  -7   3   2        1.59        2.94      0.81 o 
  -6   3   2       75.61       81.50      2.90 o 
  -5   3   2       67.85       74.68      1.97 o 
  -4   3   2      205.38      197.76      4.62 o 
  -3   3   2      101.75      110.28      6.59 o 
  -2   3   2       12.73       11.02      0.89 o 
  -1   3   2      707.70      448.87     48.74 o 
   1   3   2      238.37      284.99     10.33 o 
   2   3   2      508.02      591.74     11.49 o 
   3   3   2      123.69      137.47      2.89 o 
   4   3   2      539.66      618.71     12.95 o 
   5   3   2        0.42        0.41      0.38 o 
   6   3   2      412.37      408.86     10.01 o 
  -8   4   2       55.11       54.81      2.01 o 
  -7   4   2       84.63       91.39      3.18 o 
  -6   4   2       35.14       35.53      1.40 o 
  -5   4   2      258.06      291.46      7.01 o 
  -4   4   2      205.31      203.04      4.64 o 
  -3   4   2       74.25       85.31      2.31 o 
  -2   4   2       23.66       21.60      1.10 o 
  -1   4   2        4.32        2.93      0.37 o 
   0   4   2       17.76       19.90      0.79 o 
   1   4   2      321.06      358.55      7.69 o 
   2   4   2      151.25      178.72      3.70 o 
   3   4   2      122.03      139.37      2.96 o 
   4   4   2       60.33       58.67      1.76 o 
   5   4   2       29.12       33.07      1.40 o 
   6   4   2        0.11        0.60      0.37 o 
  -8   5   2       34.65       24.62      1.10 o 
  -7   5   2        4.58        5.32      1.00 o 
  -6   5   2      140.94      154.85      4.95 o 
  -5   5   2      998.78     1227.34     30.00 o 
  -4   5   2        1.09        2.26      0.42 o 
  -3   5   2        1.37        3.77      0.98 o 
  -2   5   2      487.24      625.42     15.07 o 
  -1   5   2        0.27        1.79      0.38 o 
   0   5   2      393.47      519.10     14.88 o 
   1   5   2      363.08      418.49      8.59 o 
   2   5   2       58.42       75.16      1.90 o 
   3   5   2        0.28        0.72      0.29 o 
   4   5   2       54.09       50.46      1.94 o 
   5   5   2        0.12        0.03      0.45 o 
  -7   6   2        8.29        8.59      0.69 o 
  -6   6   2      176.73      168.69      5.31 o 
  -5   6   2      383.68      441.00     11.04 o 
  -4   6   2      100.84      117.20      3.27 o 
  -3   6   2      372.00      402.75     10.10 o 
  -2   6   2        3.69        3.97      0.43 o 
  -1   6   2       10.11       14.89      0.93 o 
   0   6   2        0.44        0.73      0.38 o 
   1   6   2      184.48      200.30      4.66 o 
   2   6   2      122.58      133.73      3.52 o 
   3   6   2       17.54       20.57      0.95 o 
   4   6   2        0.35        0.90      0.33 o 
  -7   7   2       17.12       13.21      1.14 o 
  -6   7   2       10.34        5.77      0.49 o 
  -5   7   2       30.88       29.86      1.20 o 
  -4   7   2      499.64      522.18     12.93 o 
  -3   7   2       88.96       93.89      2.68 o 
  -2   7   2      156.39      158.94      3.71 o 
  -1   7   2      142.51      141.89      3.41 o 
   0   7   2        6.72        5.97      0.46 o 
   1   7   2      327.17      333.31     10.05 o 
   2   7   2      131.19      126.94      4.53 o 
  -5   8   2        1.10        2.62      0.84 o 
  -4   8   2        5.07        6.15      0.90 o 
  -3   8   2        1.49        1.50      0.51 o 
  -2   8   2       88.80       86.45      2.41 o 
  -1   8   2       70.01       64.24      1.86 o 
   0   8   2      195.86      188.30      4.76 o 
   1   8   2       93.74       70.34      3.54 o 
   0  -9   3        9.49        8.57      0.60 o 
   1  -9   3        0.76        0.11      0.38 o 
   2  -9   3       63.73       63.89      2.09 o 
   3  -9   3       29.53       30.03      1.32 o 
   4  -9   3        0.45        0.52      0.31 o 
   5  -9   3        0.12        0.92      0.48 o 
  -2  -8   3       21.13       17.86      0.81 o 
  -1  -8   3        0.93        0.34      0.35 o 
   0  -8   3      196.10      202.64      5.93 o 
   1  -8   3      171.18      189.56      5.59 o 
   2  -8   3       19.40       25.33      1.04 o 
   3  -8   3       16.32       13.82      2.97 o 
   4  -8   3       63.64       63.19      1.90 o 
   5  -8   3        7.72        9.10      0.77 o 
   6  -8   3        0.47        0.36      0.34 o 
  -4  -7   3       13.48       14.38      1.44 o 
  -3  -7   3       29.78       24.03      1.09 o 
  -2  -7   3       93.52      102.67      2.77 o 
  -1  -7   3       44.65       50.88      1.62 o 
   0  -7   3        3.05        4.86      0.71 o 
   1  -7   3        9.95       11.20      1.03 o 
   2  -7   3      544.22      646.10     18.08 o 
   3  -7   3      575.77      678.83     22.27 o 
   4  -7   3        8.08        6.52      0.97 o 
   5  -7   3       37.32       38.11      2.00 o 
   6  -7   3       20.30       17.96      1.34 o 
   7  -7   3        1.87        1.48      0.32 o 
  -5  -6   3       17.88       13.69      1.29 o 
  -4  -6   3        4.43        6.05      1.43 o 
  -3  -6   3      226.76      248.73      7.25 o 
  -2  -6   3      195.68      229.92      5.15 o 
  -1  -6   3       41.85       43.77      1.51 o 
   0  -6   3        4.74        5.98      0.54 o 
   1  -6   3      149.46      166.23      5.89 o 
   2  -6   3        1.17        2.13      0.49 o 
   3  -6   3        3.29        3.65      0.70 o 
   4  -6   3      284.90      332.77     14.47 o 
   5  -6   3      188.79      187.77      5.68 o 
   6  -6   3       97.35       95.93      3.18 o 
   7  -6   3      145.23      127.80      4.01 o 
   8  -6   3        0.14        0.30      0.32 o 
  -6  -5   3        0.16       -0.18      0.44 o 
  -5  -5   3       15.32       14.67      0.91 o 
  -4  -5   3      191.50      198.63      5.09 o 
  -3  -5   3      355.88      425.52     10.42 o 
  -2  -5   3        4.73        6.33      0.57 o 
  -1  -5   3        0.96        1.31      0.37 o 
   0  -5   3      171.51      218.93      5.48 o 
   1  -5   3        7.50        6.23      0.58 o 
   2  -5   3      197.93      218.58      7.71 o 
   3  -5   3       59.00       67.94      2.34 o 
   4  -5   3       41.15       47.11      1.60 o 
   5  -5   3       13.40       13.09      0.91 o 
   6  -5   3       53.28       66.77      2.12 o 
   7  -5   3        1.74        1.63      0.61 o 
   8  -5   3       70.99       62.18      3.63 o 
  -6  -4   3        5.13        3.86      0.81 o 
  -5  -4   3      164.38      172.69      4.47 o 
  -4  -4   3      216.74      244.51      6.16 o 
  -3  -4   3       30.64       33.53      1.22 o 
  -2  -4   3        1.63        1.60      0.34 o 
  -1  -4   3      313.23      348.74      8.49 o 
   0  -4   3       24.84       36.42      1.63 o 
   1  -4   3      754.15      990.31     47.09 o 
   2  -4   3      230.52      257.09     12.72 o 
   3  -4   3       14.79        9.56      0.68 o 
   4  -4   3       91.16      103.70      2.87 o 
   5  -4   3      174.52      202.36      5.27 o 
   6  -4   3        2.74        3.53      0.67 o 
   7  -4   3       25.49       26.40      1.39 o 
   8  -4   3       12.25        9.45      0.84 o 
  -7  -3   3        9.87        6.67      0.87 o 
  -6  -3   3       19.83       23.39      1.47 o 
  -5  -3   3      145.44      150.62      3.96 o 
  -4  -3   3      101.53      103.77      2.86 o 
  -3  -3   3     1139.40     1541.16     36.39 o 
  -2  -3   3       26.80       28.50      1.16 o 
   3  -3   3     1298.57     1843.52     53.99 o 
   4  -3   3       47.12       50.67      2.12 o 
   5  -3   3        0.98        1.09      0.49 o 
   6  -3   3       18.81       20.79      1.22 o 
   7  -3   3       14.56       14.57      1.39 o 
   8  -3   3       26.99       24.21      1.21 o 
  -7  -2   3       10.58        9.92      1.95 o 
  -6  -2   3       24.91       22.87      1.14 o 
  -5  -2   3      202.67      210.81      5.40 o 
  -4  -2   3      373.18      431.40     12.12 o 
  -3  -2   3      607.06      782.23     21.56 o 
  -2  -2   3      413.87      243.14     20.46 o 
  -1  -2   3      244.15      141.83      6.58 o 
   0  -2   3        2.58        1.14      0.29 o 
   1  -2   3        9.79        5.48      0.59 o 
   2  -2   3        0.91        0.22      0.55 o 
   3  -2   3       24.05       19.42      1.89 o 
   4  -2   3      408.79      443.23      9.48 o 
   5  -2   3      131.87      148.93      4.66 o 
   6  -2   3      138.44      171.71      5.32 o 
   7  -2   3        7.83        7.19      0.73 o 
   8  -2   3      173.25      167.08      5.93 o 
  -8  -1   3      261.50      226.19     10.60 o 
  -7  -1   3        0.24        0.69      0.46 o 
  -6  -1   3      135.11      154.66      4.79 o 
  -5  -1   3      222.33      253.12      6.39 o 
  -4  -1   3       39.17       35.56      1.33 o 
  -2  -1   3      475.74      307.84     18.93 o 
  -1  -1   3      117.58       68.51      4.33 o 
   0  -1   3     1312.07     1014.72     45.54 o 
   1  -1   3      375.21      251.76     15.97 o 
   2  -1   3      476.43      266.36     15.24 o 
   3  -1   3      150.22      199.82      9.52 o 
   4  -1   3        7.60        8.93      0.44 o 
   5  -1   3        6.04        7.55      0.52 o 
   6  -1   3      108.92      114.69      3.29 o 
   7  -1   3       13.35       14.24      1.32 o 
   8  -1   3       11.72        7.98      0.72 o 
  -8   0   3       55.57       56.44      2.06 o 
  -7   0   3       12.28       13.40      1.04 o 
  -6   0   3       83.30       87.97      4.10 o 
  -5   0   3        0.19        0.04      0.39 o 
  -4   0   3      467.74      526.05     14.70 o 
  -2   0   3      357.70      278.55     19.91 o 
  -1   0   3        1.18        0.91      0.18 o 
   0   0   3        2.48        3.42      0.40 o 
   1   0   3        5.83        4.02      0.43 o 
   3   0   3      460.72      584.68     12.27 o 
   4   0   3      208.15      232.14      4.63 o 
   5   0   3        9.41       15.34      0.68 o 
   6   0   3        8.81       10.28      0.72 o 
   7   0   3        9.35        9.98      0.75 o 
   8   0   3        0.02        0.29      0.51 o 
  -8   1   3      156.93      170.20      7.59 o 
  -7   1   3      320.42      378.68     11.45 o 
  -6   1   3      134.04      122.39      3.09 o 
  -5   1   3       40.06       51.16      1.65 o 
  -4   1   3        3.34        6.00      0.50 o 
  -3   1   3      234.33      111.87      8.78 o 
  -2   1   3     1245.94      847.26     32.70 o 
  -1   1   3      422.49      265.34     22.19 o 
   0   1   3       67.18       40.64      3.77 o 
   1   1   3      127.62       75.04      4.47 o 
   3   1   3      554.52      702.90     12.66 o 
   4   1   3      157.05      173.45      3.54 o 
   5   1   3      156.54      173.59      4.40 o 
   6   1   3       72.07       75.20      2.29 o 
   7   1   3        0.12        0.45      0.34 o 
  -8   2   3       20.71       22.56      1.12 o 
  -7   2   3       66.22       70.78      2.62 o 
  -6   2   3       93.80      100.86      2.63 o 
  -5   2   3       17.61       22.17      1.00 o 
  -4   2   3        8.90       20.24      0.84 o 
  -3   2   3       46.41       47.35      1.44 o 
  -1   2   3      625.91      396.08     33.10 o 
   2   2   3       84.32       88.92      2.11 o 
   3   2   3      191.04      238.13      4.78 o 
   4   2   3       50.13       50.92      1.38 o 
   5   2   3      447.85      468.87     11.25 o 
   6   2   3      105.07      101.70      2.85 o 
   7   2   3       15.72        9.54      0.81 o 
  -8   3   3       32.54       35.95      1.48 o 
  -7   3   3       70.16       89.17      3.13 o 
  -6   3   3        0.99        1.45      0.49 o 
  -5   3   3        0.10        0.45      0.50 o 
  -4   3   3      134.43      127.70      4.55 o 
  -3   3   3      253.06      283.88      7.25 o 
  -2   3   3       11.23       21.13      0.89 o 
  -1   3   3      220.79      261.82      6.48 o 
   0   3   3     1079.88     1503.12     40.86 o 
   1   3   3      117.66      153.30      3.46 o 
   2   3   3      179.93      212.35      4.74 o 
   3   3   3        2.78        2.29      0.34 o 
   4   3   3       16.34       19.21      0.74 o 
   5   3   3      119.90      116.48      3.70 o 
   6   3   3        6.17        5.60      0.51 o 
  -8   4   3        0.80        0.21      0.38 o 
  -7   4   3       10.22       10.30      0.90 o 
  -6   4   3      271.05      272.39      9.85 o 
  -5   4   3       48.56       52.99      2.04 o 
  -4   4   3      816.20      905.10     22.01 o 
  -3   4   3      353.39      395.88      9.80 o 
  -2   4   3       86.03       83.70      2.04 o 
  -1   4   3      409.48      497.02     10.63 o 
   0   4   3       81.41       83.47      2.62 o 
   1   4   3        0.25        0.81      0.33 o 
   2   4   3        2.50        5.56      0.46 o 
   3   4   3       29.50       29.20      0.90 o 
   4   4   3       11.69       11.57      0.58 o 
   5   4   3       59.99       53.89      1.87 o 
  -8   5   3      257.99      211.95      7.86 o 
  -7   5   3      168.80      176.02      6.79 o 
  -6   5   3        2.00        2.49      0.97 o 
  -5   5   3       49.20       51.96      1.72 o 
  -4   5   3       50.95       54.78      1.77 o 
  -3   5   3      165.67      185.75      5.69 o 
  -2   5   3      578.01      684.77     16.52 o 
  -1   5   3       20.02       18.12      0.85 o 
   0   5   3      147.38      145.56      4.38 o 
   1   5   3      171.91      201.67      5.07 o 
   2   5   3       68.74       77.50      2.20 o 
   3   5   3      109.36      107.58      2.34 o 
   4   5   3       86.16       80.42      4.06 o 
  -7   6   3        3.75        2.84      0.45 o 
  -6   6   3      111.18      107.86      3.49 o 
  -5   6   3      388.45      423.98     12.38 o 
  -4   6   3        3.84        4.78      0.66 o 
  -3   6   3      122.74      120.59      3.92 o 
  -2   6   3        0.90        0.65      0.38 o 
  -1   6   3        9.73       13.32      0.93 o 
   0   6   3      688.25      829.42     21.46 o 
   1   6   3       27.79       31.24      1.32 o 
   2   6   3      128.28      139.82      4.15 o 
   3   6   3       13.59       14.25      0.88 o 
  -6   7   3       50.66       35.00      2.42 o 
  -5   7   3       41.29       39.55      1.55 o 
  -4   7   3        4.69        4.18      0.61 o 
  -3   7   3       31.94       31.49      1.78 o 
  -2   7   3        1.11        3.49      0.61 o 
  -1   7   3       61.11       66.71      1.99 o 
   0   7   3      104.16      119.37      4.55 o 
   1   7   3        2.56        3.68      0.66 o 
   2   7   3       71.90       59.97      3.15 o 
  -4   8   3        2.61        1.12      0.40 o 
  -3   8   3       56.37       50.70      1.80 o 
  -2   8   3      207.65      184.23      5.92 o 
  -1   8   3       80.38       72.10      1.98 o 
   0   8   3        0.68        0.99      0.40 o 
   0  -9   4        1.64        1.56      0.36 o 
   1  -9   4        0.26        0.64      0.53 o 
   2  -9   4       16.32       11.77      1.90 o 
   3  -9   4        1.29        1.36      0.43 o 
  -2  -8   4       16.82       13.07      0.85 o 
  -1  -8   4      314.00      298.86     16.36 o 
   0  -8   4      113.06      106.85      4.62 o 
   1  -8   4       41.67       44.07      1.69 o 
   2  -8   4        0.30        0.22      0.40 o 
   3  -8   4        0.05       -0.18      1.12 o 
   4  -8   4       11.50       13.46      1.16 o 
   5  -8   4       30.53       32.07      1.56 o 
   6  -8   4        2.88        2.68      0.66 o 
  -3  -7   4        2.70        2.90      0.64 o 
  -2  -7   4      235.90      247.87     10.40 o 
  -1  -7   4       15.87       16.24      0.82 o 
   0  -7   4       49.87       52.87      2.46 o 
   1  -7   4      394.10      470.87     13.46 o 
   2  -7   4        1.50        2.28      0.43 o 
   3  -7   4        2.38        3.28      0.69 o 
   4  -7   4        8.13        5.29      0.71 o 
   5  -7   4        0.35        0.65      0.44 o 
   6  -7   4       62.08       54.77      2.32 o 
   7  -7   4       59.62       52.58      2.14 o 
  -5  -6   4       70.90       64.25      3.52 o 
  -4  -6   4        4.15        3.30      0.63 o 
  -3  -6   4      119.72      128.24      3.95 o 
  -2  -6   4        3.51        5.12      0.61 o 
  -1  -6   4       60.16       80.47      2.36 o 
   0  -6   4      128.26      148.87      3.93 o 
   1  -6   4       51.35       56.83      2.06 o 
   2  -6   4       16.57       23.98      2.49 o 
   3  -6   4      113.06      129.17      6.04 o 
   4  -6   4      186.38      193.15      4.99 o 
   5  -6   4      119.79      127.02      3.98 o 
   6  -6   4        3.26        2.14      0.60 o 
   7  -6   4        6.45        5.60      0.51 o 
  -5  -5   4       37.32       35.09      1.75 o 
  -4  -5   4       88.54       98.38      3.22 o 
  -3  -5   4       34.09       34.45      1.42 o 
  -2  -5   4      118.14      143.09      3.80 o 
  -1  -5   4      188.13      208.19      5.29 o 
   0  -5   4       89.32      103.26      2.82 o 
   1  -5   4        4.48        7.87      0.80 o 
   2  -5   4       11.80       13.23      1.64 o 
   3  -5   4       93.75      107.11      2.90 o 
   4  -5   4       72.95       74.69      2.66 o 
   5  -5   4       32.29       39.06      1.74 o 
   6  -5   4      158.20      176.17      4.66 o 
   7  -5   4      198.60      203.47      5.21 o 
  -6  -4   4       43.44       33.29      2.63 o 
  -5  -4   4        7.14        6.72      0.70 o 
  -4  -4   4      441.05      546.54     18.42 o 
  -3  -4   4       21.56       26.05      1.24 o 
  -2  -4   4      267.70      350.56      9.96 o 
  -1  -4   4      275.68      321.77     14.39 o 
   0  -4   4      152.55      138.17      5.10 o 
   1  -4   4       57.65       61.67      3.62 o 
   2  -4   4      539.88      646.01     26.06 o 
   3  -4   4       14.07       18.71      1.09 o 
   4  -4   4      156.32      185.00      5.64 o 
   5  -4   4       18.59       21.74      1.32 o 
   6  -4   4       22.81       21.69      1.30 o 
   7  -4   4       22.64       22.27      1.16 o 
   8  -4   4       39.24       34.85      1.32 o 
  -7  -3   4       42.17       33.32      2.23 o 
  -6  -3   4        6.98        7.27      0.59 o 
  -5  -3   4       93.96      118.07      3.74 o 
  -4  -3   4      105.75      127.78      3.97 o 
  -3  -3   4      146.82      208.44      6.11 o 
  -2  -3   4        6.03        7.37      0.56 o 
  -1  -3   4        0.52        1.47      0.61 o 
   0  -3   4      122.79      129.29      6.62 o 
   1  -3   4     1347.29     1973.52     63.39 o 
   2  -3   4     1095.66     1371.36     31.94 o 
   3  -3   4       72.55       72.98      2.09 o 
   4  -3   4       12.83       15.07      0.87 o 
   5  -3   4       12.93       17.10      1.14 o 
   6  -3   4       82.74       98.78      3.41 o 
   7  -3   4       99.04       96.33      2.70 o 
   8  -3   4        3.70        2.97      0.40 o 
  -7  -2   4      125.30      131.05      8.81 o 
  -6  -2   4       14.63       15.28      0.84 o 
  -5  -2   4       14.36       15.41      0.86 o 
  -3  -2   4      150.30      195.57      5.81 o 
  -2  -2   4       24.23       27.03      0.99 o 
   2  -2   4      737.69      993.40     27.01 o 
   3  -2   4      385.81      458.84      8.30 o 
   4  -2   4       18.95       24.15      1.11 o 
   5  -2   4      115.02      132.34      3.26 o 
   6  -2   4       11.83       11.18      0.85 o 
   7  -2   4        2.65        3.44      0.67 o 
   8  -2   4       70.74       54.87      3.30 o 
  -8  -1   4        3.22        2.57      0.59 o 
  -7  -1   4       91.20       89.65      2.62 o 
  -6  -1   4      178.47      203.90      5.51 o 
  -5  -1   4      193.68      215.11      6.66 o 
  -4  -1   4      255.41      286.31      6.43 o 
  -3  -1   4      606.95      660.98     21.95 o 
  -2  -1   4      472.37      682.22     33.68 o 
  -1  -1   4     1092.13      299.28     25.44 o 
   0  -1   4      167.68      105.83      5.87 o 
   2  -1   4        1.89        0.51      0.27 o 
   3  -1   4       20.82       37.31      0.92 o 
   4  -1   4       21.80       27.42      0.75 o 
   5  -1   4        2.72        2.43      0.35 o 
   6  -1   4       66.67       66.66      2.12 o 
   7  -1   4      117.30      113.41      3.62 o 
  -8   0   4        9.85        8.16      0.64 o 
  -7   0   4      102.11      106.68      3.09 o 
  -6   0   4      610.57      729.98     16.32 o 
  -5   0   4      533.36      598.96     15.00 o 
  -4   0   4        1.05        1.01      0.31 o 
  -3   0   4       76.19       82.55      2.32 o 
  -1   0   4      124.68       90.95      5.27 o 
   0   0   4      764.14      478.14     26.74 o 
   1   0   4     1359.57      883.00     66.93 o 
   2   0   4       21.99       25.05      0.72 o 
   3   0   4       47.81       36.86      0.90 o 
   4   0   4      104.14      107.66      2.33 o 
   5   0   4       91.87      103.09      2.37 o 
   6   0   4       12.45       15.10      0.80 o 
   7   0   4       45.24       42.61      1.67 o 
  -8   1   4       55.36       49.59      2.66 o 
  -7   1   4        0.51        0.94      0.46 o 
  -6   1   4        0.57        0.66      0.38 o 
  -5   1   4       11.00        9.38      0.70 o 
  -4   1   4      656.51      851.76     18.86 o 
  -3   1   4      760.50      876.48     19.14 o 
  -2   1   4      367.89      416.81     11.60 o 
  -1   1   4       47.08       20.60      2.20 o 
   1   1   4      330.83      451.69     10.51 o 
   2   1   4      398.09      482.50     10.78 o 
   3   1   4      319.53      369.06      7.16 o 
   4   1   4       23.42       25.76      0.81 o 
   5   1   4        0.10        0.68      0.36 o 
   6   1   4       59.21       58.77      1.88 o 
   7   1   4       35.25       26.88      1.15 o 
  -8   2   4       10.70       11.21      1.03 o 
  -7   2   4       26.87       20.52      1.20 o 
  -6   2   4      104.70      123.60      3.13 o 
  -5   2   4      170.64      197.42      5.24 o 
  -4   2   4      125.33      135.37      4.33 o 
  -3   2   4       96.31      137.02      3.65 o 
  -2   2   4       11.01        8.68      0.58 o 
  -1   2   4      216.66      253.57      7.23 o 
   0   2   4      571.85      663.52     14.17 o 
   1   2   4      303.95      420.10      8.99 o 
   2   2   4       88.15       91.97      2.23 o 
   3   2   4       99.50      110.48      2.64 o 
   4   2   4      104.04      119.01      2.77 o 
   5   2   4       48.18       50.72      1.76 o 
   6   2   4       11.63       12.86      0.73 o 
  -8   3   4        5.67        3.97      0.49 o 
  -7   3   4      261.31      284.74     11.04 o 
  -6   3   4       41.49       37.53      1.44 o 
  -5   3   4        7.88        8.53      0.68 o 
  -4   3   4      705.27      850.56     30.25 o 
  -3   3   4       39.62       46.00      1.74 o 
  -2   3   4       21.39       18.74      0.71 o 
  -1   3   4        0.08        1.14      0.73 o 
   0   3   4       99.82      104.39      2.47 o 
   1   3   4       65.64       69.60      1.77 o 
   2   3   4      240.53      272.87      6.06 o 
   3   3   4        9.87       11.53      0.65 o 
   4   3   4        0.11        0.07      0.30 o 
   5   3   4        5.52        3.77      0.40 o 
   6   3   4        1.37        1.94      0.43 o 
  -8   4   4       11.88        9.65      1.36 o 
  -7   4   4       26.11       21.49      1.09 o 
  -6   4   4       52.22       47.43      1.62 o 
  -5   4   4      404.27      470.42     17.59 o 
  -4   4   4      576.96      657.40     23.63 o 
  -3   4   4       72.90       69.42      1.83 o 
  -2   4   4      184.55      190.74      4.54 o 
  -1   4   4        0.21        1.26      0.36 o 
   0   4   4        6.14        6.55      0.65 o 
   1   4   4      117.96      150.99      3.51 o 
   2   4   4      449.38      537.75     11.65 o 
   3   4   4        2.00        3.26      0.41 o 
   4   4   4       16.23       18.20      1.44 o 
   5   4   4        1.80        1.31      0.43 o 
  -7   5   4       56.35       60.55      4.10 o 
  -6   5   4       98.34       96.44      6.16 o 
  -5   5   4       28.98       25.70      1.65 o 
  -4   5   4      915.44     1010.47     24.58 o 
  -3   5   4      368.60      422.72     12.29 o 
  -2   5   4        6.90        7.84      0.61 o 
  -1   5   4       12.08       15.20      0.93 o 
   0   5   4      131.42      127.58      3.89 o 
   1   5   4      133.82      152.77      4.59 o 
   2   5   4      245.49      260.09      6.41 o 
   3   5   4       20.35       22.72      0.97 o 
   4   5   4       53.02       45.81      2.76 o 
  -6   6   4       14.07       12.20      1.36 o 
  -5   6   4       82.00       92.35      5.92 o 
  -4   6   4       35.94       34.41      1.48 o 
  -3   6   4       23.44       21.35      1.14 o 
  -2   6   4      243.13      256.85      7.42 o 
  -1   6   4        0.27        0.11      0.43 o 
   0   6   4       35.08       45.78      1.64 o 
   1   6   4       44.48       50.30      1.74 o 
   2   6   4       37.63       37.16      1.33 o 
  -5   7   4       32.67       24.34      1.96 o 
  -4   7   4       40.23       40.47      1.87 o 
  -3   7   4      287.24      281.17     10.20 o 
  -2   7   4        4.00        2.73      0.52 o 
  -1   7   4       60.32       48.07      1.71 o 
   0   7   4        6.98        6.01      0.49 o 
   1   7   4       18.32       17.30      0.93 o 
   2  -9   5       48.85       40.48      2.42 o 
   3  -9   5      138.53      124.66      6.11 o 
  -2  -8   5        7.03        5.26      0.74 o 
  -1  -8   5        0.39        1.52      0.77 o 
   0  -8   5        1.42        0.45      0.44 o 
   1  -8   5        4.02        2.74      0.51 o 
   2  -8   5       15.43       15.92      1.84 o 
   3  -8   5       48.44       35.08      2.38 o 
   4  -8   5       78.72       61.66      3.48 o 
   5  -8   5       14.34       14.30      1.22 o 
  -3  -7   5        2.32        2.98      0.57 o 
  -2  -7   5       44.01       44.61      1.73 o 
  -1  -7   5      144.48      150.76      3.92 o 
   0  -7   5       12.87       13.53      1.11 o 
   1  -7   5       28.23       25.76      2.46 o 
   2  -7   5       34.29       33.79      2.78 o 
   3  -7   5        0.29        0.11      0.84 o 
   4  -7   5        0.13        0.66      0.92 o 
   5  -7   5        0.29        1.98      0.55 o 
   6  -7   5        8.07        5.76      1.16 o 
  -4  -6   5       12.43       12.20      1.25 o 
  -3  -6   5      168.05      175.46      5.28 o 
  -2  -6   5      378.83      449.73     12.75 o 
  -1  -6   5       15.82       17.50      1.11 o 
   0  -6   5      113.25      131.23      4.10 o 
   1  -6   5        4.91        3.93      0.59 o 
   2  -6   5        3.43        4.01      1.10 o 
   3  -6   5      178.51      187.61      6.81 o 
   4  -6   5        6.85        5.92      1.03 o 
   5  -6   5       13.63       14.61      1.00 o 
   6  -6   5       34.21       30.47      1.12 o 
   7  -6   5        0.60        0.70      0.59 o 
  -5  -5   5       69.10       65.42      2.19 o 
  -4  -5   5        6.99        9.09      0.80 o 
  -3  -5   5      250.24      290.47      8.43 o 
  -2  -5   5       52.57       58.94      2.17 o 
  -1  -5   5      146.39      177.34      5.36 o 
   0  -5   5       72.41       92.43      3.77 o 
   1  -5   5       74.27       79.98      3.33 o 
   2  -5   5      364.10      406.29     13.91 o 
   3  -5   5      547.80      618.48     18.28 o 
   4  -5   5       55.90       56.37      1.85 o 
   5  -5   5       35.19       43.45      1.56 o 
   6  -5   5        0.05        0.30      0.41 o 
   7  -5   5       11.96       11.49      0.63 o 
  -6  -4   5       14.58       11.64      0.70 o 
  -5  -4   5       49.10       45.44      1.71 o 
  -4  -4   5       44.93       45.54      1.79 o 
  -3  -4   5      191.38      231.14      6.82 o 
  -2  -4   5      263.59      322.17      9.30 o 
  -1  -4   5      230.79      269.78      6.83 o 
   0  -4   5        2.58        3.70      0.42 o 
   1  -4   5      156.44      167.07      5.66 o 
   2  -4   5        3.64        4.85      0.63 o 
   3  -4   5       91.71       96.25      3.15 o 
   4  -4   5      160.40      194.77      5.07 o 
   5  -4   5       58.11       62.78      2.00 o 
   6  -4   5       18.58       17.88      0.96 o 
   7  -4   5       39.38       34.39      1.18 o 
  -6  -3   5        7.17        8.06      0.61 o 
  -5  -3   5      153.77      179.50      5.39 o 
  -4  -3   5        6.29        6.44      0.71 o 
  -3  -3   5       33.43       35.25      1.51 o 
  -2  -3   5      433.94      533.81     13.08 o 
  -1  -3   5      196.13      234.71      5.92 o 
   0  -3   5       45.10       57.66      1.73 o 
   1  -3   5       58.32       61.92      1.63 o 
   2  -3   5       60.83       71.57      1.85 o 
   3  -3   5       58.25       58.27      1.60 o 
   4  -3   5       97.40      120.20      2.93 o 
   5  -3   5       32.72       32.21      1.15 o 
   6  -3   5        0.25       -0.15      0.36 o 
   7  -3   5        5.16        5.26      0.45 o 
  -7  -2   5      167.99      136.99     10.94 o 
  -6  -2   5       16.24       14.81      1.24 o 
  -5  -2   5       58.93       60.56      3.26 o 
  -4  -2   5      249.06      296.32      8.54 o 
  -3  -2   5      371.92      447.56     15.62 o 
  -2  -2   5      165.25      175.37      4.52 o 
  -1  -2   5       16.13       15.47      0.62 o 
   0  -2   5       60.46       67.57      1.71 o 
   1  -2   5      255.70      323.72      6.36 o 
   2  -2   5       53.72       60.66      1.43 o 
   3  -2   5      213.53      232.43      5.08 o 
   4  -2   5       24.61       29.71      0.89 o 
   5  -2   5       14.67       14.11      0.75 o 
   6  -2   5        3.99        4.52      0.55 o 
   7  -2   5       23.82       21.00      1.07 o 
  -7  -1   5      100.61      105.52      3.25 o 
  -6  -1   5        5.11        5.17      0.56 o 
  -5  -1   5       46.42       40.55      1.70 o 
  -4  -1   5        2.89        4.77      0.84 o 
  -3  -1   5      213.81      222.78      5.02 o 
  -2  -1   5      565.98      632.07     13.58 o 
  -1  -1   5      398.64      508.04     22.84 o 
   0  -1   5       88.90      100.12      2.66 o 
   1  -1   5      135.77      175.81      3.91 o 
   2  -1   5      180.83      218.23      4.50 o 
   3  -1   5        0.45        1.46      0.47 o 
   4  -1   5      243.89      286.44      5.37 o 
   5  -1   5      135.79      144.98      2.89 o 
   6  -1   5        0.76        1.31      0.47 o 
   7  -1   5        1.76        1.25      0.39 o 
  -7   0   5        1.53        1.32      0.42 o 
  -6   0   5      323.37      341.57      7.88 o 
  -5   0   5      212.20      218.75      5.77 o 
  -4   0   5       41.60       46.01      1.38 o 
  -3   0   5       14.57        9.32      0.66 o 
  -2   0   5      227.76      276.11      7.19 o 
  -1   0   5      376.35      393.20     15.34 o 
   0   0   5        5.91        3.82      0.36 o 
   1   0   5       18.62       25.47      1.04 o 
   2   0   5        9.74       14.12      0.74 o 
   3   0   5       99.44      113.64      2.47 o 
   4   0   5      287.06      337.76      7.39 o 
   5   0   5       61.20       60.08      1.51 o 
   6   0   5      155.71      144.03      3.89 o 
   7   0   5       22.36       17.82      1.52 o 
  -8   1   5      105.43       97.30      5.34 o 
  -7   1   5      145.68      158.54      4.33 o 
  -6   1   5       73.01       78.20      2.14 o 
  -5   1   5       56.77       60.02      1.91 o 
  -4   1   5       56.43       69.50      2.13 o 
  -3   1   5       79.54       69.04      1.83 o 
  -2   1   5        6.41        7.88      0.53 o 
  -1   1   5       20.17       27.99      0.98 o 
   0   1   5      925.08     1230.96     25.71 o 
   1   1   5      443.85      534.74     14.11 o 
   2   1   5      111.67      116.72      4.09 o 
   3   1   5      246.83      310.15      6.75 o 
   4   1   5        2.37        4.22      0.41 o 
   5   1   5       10.30        8.93      0.57 o 
   6   1   5       84.14       69.51      2.35 o 
  -8   2   5      218.85      202.72     10.55 o 
  -7   2   5        0.76        0.58      0.47 o 
  -6   2   5        9.64        8.74      0.76 o 
  -5   2   5       11.53       10.94      0.97 o 
  -4   2   5       21.46       29.49      1.42 o 
  -3   2   5      431.34      439.60      9.81 o 
  -2   2   5      901.99     1178.54     33.54 o 
  -1   2   5      321.51      359.59      7.78 o 
   0   2   5        0.88        1.10      0.30 o 
   1   2   5        0.10        0.45      0.31 o 
   2   2   5      110.12      147.98      3.42 o 
   3   2   5        8.67       10.81      0.60 o 
   4   2   5        8.39        9.97      0.67 o 
   5   2   5       12.77       10.96      0.72 o 
   6   2   5       24.93       22.16      1.96 o 
  -7   3   5       68.68       69.61      4.02 o 
  -6   3   5      133.23      144.50      4.69 o 
  -5   3   5      178.82      187.44      7.27 o 
  -4   3   5        3.74        3.03      0.77 o 
  -3   3   5      833.91     1036.05     29.07 o 
  -2   3   5      296.01      304.81      7.54 o 
  -1   3   5       12.52        9.59      0.55 o 
   0   3   5      180.22      205.41      4.63 o 
   1   3   5      424.46      499.00     12.11 o 
   2   3   5       12.61       14.54      0.72 o 
   3   3   5      248.15      290.80      6.44 o 
   4   3   5        0.19        0.46      0.33 o 
   5   3   5        8.28        6.59      0.50 o 
  -7   4   5      383.93      353.32     13.32 o 
  -6   4   5        7.66        6.74      0.69 o 
  -5   4   5        0.45        2.41      1.08 o 
  -4   4   5      187.67      224.44      8.50 o 
  -3   4   5       70.26       80.59      2.78 o 
  -2   4   5      215.62      231.33      6.83 o 
  -1   4   5      377.37      478.76     11.53 o 
   0   4   5       22.86       21.87      1.59 o 
   1   4   5       84.26       73.55      2.14 o 
   2   4   5        6.36        5.25      0.48 o 
   3   4   5       26.31       27.72      1.12 o 
   4   4   5       74.05       58.83      1.82 o 
  -7   5   5       70.92       48.86      3.41 o 
  -6   5   5       22.34       23.19      2.18 o 
  -5   5   5      158.93      162.90      6.30 o 
  -4   5   5       20.08       21.05      2.36 o 
  -3   5   5       27.54       30.97      1.66 o 
  -2   5   5       22.69       19.38      1.29 o 
  -1   5   5        1.25        2.56      0.48 o 
   0   5   5       64.23       73.76      2.41 o 
   1   5   5      151.97      189.59      7.85 o 
   2   5   5        0.12        0.38      0.56 o 
   3   5   5        7.53        6.32      0.51 o 
  -6   6   5       39.45       34.10      2.56 o 
  -5   6   5        2.04        1.54      0.81 o 
  -4   6   5       12.98       11.97      1.40 o 
  -3   6   5        0.47        1.00      0.64 o 
  -2   6   5      432.50      438.01     15.68 o 
  -1   6   5      114.94      125.06      3.75 o 
   0   6   5        5.40        3.96      0.49 o 
   1   6   5       19.62       20.04      0.83 o 
  -4   7   5        0.49        0.26      0.44 o 
  -3   7   5       38.06       37.23      2.60 o 
  -2   7   5       14.94       15.32      0.90 o 
  -1   7   5       34.15       26.72      1.24 o 
   0  -8   6       22.20       18.42      1.14 o 
   1  -8   6        8.49        6.44      1.07 o 
   2  -8   6       10.87        7.03      1.10 o 
   3  -8   6       23.32       22.06      1.81 o 
  -2  -7   6       66.32       64.54      2.16 o 
  -1  -7   6      220.05      211.23      6.33 o 
   0  -7   6       22.70       20.74      0.99 o 
   1  -7   6        6.23        4.30      0.99 o 
   2  -7   6       33.42       34.72      2.66 o 
   3  -7   6        8.44        6.88      1.21 o 
   5  -7   6       50.29       33.31      1.55 o 
  -4  -6   6       17.96       13.19      0.85 o 
  -3  -6   6       27.87       27.29      1.17 o 
  -2  -6   6        5.94        6.75      0.77 o 
  -1  -6   6        1.04        2.54      0.58 o 
   0  -6   6       67.56       70.90      3.81 o 
   1  -6   6      286.77      296.31     10.34 o 
   2  -6   6        1.24        1.58      0.95 o 
   3  -6   6       25.97       24.24      3.08 o 
   4  -6   6       47.76       43.66      2.09 o 
   5  -6   6       12.10       10.53      0.98 o 
   6  -6   6        1.81        1.67      0.40 o 
  -5  -5   6        2.64        2.14      0.35 o 
  -4  -5   6       37.28       39.61      1.54 o 
  -3  -5   6      156.50      161.68      4.91 o 
  -2  -5   6        6.29        8.21      0.86 o 
  -1  -5   6      135.85      150.45      4.66 o 
   0  -5   6      302.93      340.04     16.04 o 
   1  -5   6       15.02       18.60      1.14 o 
   2  -5   6        1.37        0.84      0.57 o 
   3  -5   6      271.52      290.70      8.47 o 
   4  -5   6        7.42        7.98      0.85 o 
   5  -5   6       57.27       63.45      2.25 o 
   6  -5   6       13.76       11.59      0.65 o 
  -5  -4   6      165.31      151.68      4.53 o 
  -4  -4   6        2.26        2.18      0.53 o 
  -3  -4   6      105.28      120.03      3.83 o 
  -2  -4   6        4.27        4.58      0.65 o 
  -1  -4   6        6.06        9.76      0.80 o 
   0  -4   6      101.77       98.76      9.74 o 
   1  -4   6        4.53        4.27      0.66 o 
   2  -4   6      395.79      477.93     13.54 o 
   3  -4   6      444.60      556.73     15.74 o 
   4  -4   6       59.26       69.13      2.49 o 
   5  -4   6       21.04       19.36      1.00 o 
   6  -4   6        5.71        4.29      0.54 o 
  -6  -3   6      255.55      238.62      9.80 o 
  -5  -3   6       39.67       38.76      1.51 o 
  -4  -3   6       26.86       29.19      1.35 o 
  -3  -3   6      329.76      386.11     11.06 o 
  -2  -3   6       12.28       11.67      0.74 o 
  -1  -3   6      395.22      456.06     11.23 o 
   0  -3   6      316.85      333.95      9.52 o 
   1  -3   6       10.30       11.28      0.70 o 
   2  -3   6       26.24       30.16      1.06 o 
   3  -3   6       27.35       30.47      1.12 o 
   4  -3   6        3.23        2.82      0.45 o 
   5  -3   6       18.68       22.87      1.02 o 
   6  -3   6       23.13       26.03      1.25 o 
  -6  -2   6       35.32       38.47      1.50 o 
  -5  -2   6      553.57      658.83     27.17 o 
  -4  -2   6      464.79      514.56     14.50 o 
  -3  -2   6       28.67       27.47      1.06 o 
  -2  -2   6       93.52       98.61      2.76 o 
  -1  -2   6       16.24       16.45      0.71 o 
   0  -2   6      290.06      323.84      7.09 o 
   1  -2   6      144.75      159.78      3.69 o 
   2  -2   6       15.72       16.37      0.75 o 
   3  -2   6        0.53        0.74      0.34 o 
   4  -2   6       15.90       15.83      0.77 o 
   5  -2   6       52.55       49.12      1.60 o 
   6  -2   6       90.14       83.13      2.34 o 
  -7  -1   6        4.85        4.11      0.63 o 
  -6  -1   6        9.30       11.23      0.78 o 
  -5  -1   6      289.89      312.33     11.45 o 
  -4  -1   6      158.69      173.47      4.41 o 
  -3  -1   6       63.32       84.43      2.18 o 
  -2  -1   6       56.93       64.12      2.24 o 
  -1  -1   6       51.04       47.44      1.82 o 
   0  -1   6       18.79       25.85      1.12 o 
   1  -1   6       68.49       66.22      1.72 o 
   2  -1   6      528.50      705.64     14.98 o 
   3  -1   6      148.66      178.49      3.70 o 
   4  -1   6        1.87        3.45      0.43 o 
   5  -1   6       56.22       58.36      1.48 o 
   6  -1   6        0.24        0.69      0.36 o 
  -7   0   6        4.57        3.60      0.45 o 
  -6   0   6       77.81       83.09      3.30 o 
  -5   0   6       40.37       46.57      1.80 o 
  -4   0   6       38.28       44.71      1.83 o 
  -3   0   6      204.68      244.11      6.21 o 
  -2   0   6       99.44      107.41      2.95 o 
  -1   0   6      198.25      233.99      6.64 o 
   0   0   6       28.59       30.15      1.29 o 
   1   0   6      194.94      230.27      5.11 o 
   2   0   6      169.73      223.40      4.99 o 
   3   0   6       39.01       39.29      1.23 o 
   4   0   6       28.28       35.83      1.84 o 
   5   0   6       49.45       46.62      1.22 o 
   6   0   6        1.97        1.30      0.46 o 
  -7   1   6      138.89      115.76      5.16 o 
  -6   1   6        9.65       12.17      0.70 o 
  -5   1   6        3.35        3.12      0.63 o 
  -4   1   6      343.93      388.71     12.44 o 
  -3   1   6      571.94      641.88     15.61 o 
  -2   1   6      367.05      433.91     11.86 o 
  -1   1   6      166.83      182.63      5.29 o 
   0   1   6        4.81        7.26      0.60 o 
   1   1   6      208.51      237.35      6.27 o 
   2   1   6       45.61       51.00      1.43 o 
   3   1   6       55.25       57.17      1.77 o 
   4   1   6       44.19       45.65      1.49 o 
   5   1   6        4.41        4.40      0.50 o 
  -7   2   6        8.97        8.85      0.91 o 
  -6   2   6      238.49      242.92      7.41 o 
  -5   2   6      451.56      477.04     29.19 o 
  -4   2   6      155.47      175.34      9.53 o 
  -3   2   6      109.96      120.89      3.33 o 
  -2   2   6       21.54       21.54      1.00 o 
  -1   2   6       41.44       43.60      1.14 o 
   0   2   6       10.71        6.78      0.57 o 
   1   2   6       44.54       49.74      1.77 o 
   2   2   6      259.00      285.78      8.00 o 
   3   2   6      236.78      253.04      7.12 o 
   4   2   6       61.96       64.74      2.12 o 
   5   2   6       40.04       30.67      1.46 o 
  -7   3   6        7.77        7.91      0.99 o 
  -6   3   6      172.75      159.08      5.01 o 
  -5   3   6       22.14       26.34      1.34 o 
  -4   3   6      114.34      123.41      4.96 o 
  -3   3   6      963.38     1108.36     31.02 o 
  -2   3   6      295.72      323.11      9.39 o 
  -1   3   6        3.16        4.16      0.38 o 
   0   3   6      116.82      130.81      3.10 o 
   1   3   6       11.74       15.35      0.70 o 
   2   3   6       20.26       21.41      1.17 o 
   3   3   6       45.26       44.91      1.57 o 
   4   3   6       27.74       23.12      1.58 o 
  -6   4   6       35.67       35.65      2.35 o 
  -5   4   6        0.67       -0.41      0.95 o 
  -4   4   6      201.88      191.57      7.31 o 
  -3   4   6      134.68      130.76      5.19 o 
  -2   4   6       13.52       13.35      0.86 o 
  -1   4   6       13.78       13.67      0.73 o 
   0   4   6        0.05        0.71      0.34 o 
   1   4   6       64.08       57.69      2.02 o 
   2   4   6      153.86      156.99      3.99 o 
   3   4   6      252.10      219.09     10.04 o 
  -5   5   6       92.90       76.61      4.82 o 
  -4   5   6       26.22       24.76      2.29 o 
  -3   5   6       26.53       24.35      2.18 o 
  -2   5   6      133.79      129.52      4.91 o 
  -1   5   6       40.50       45.57      1.58 o 
   0   5   6       79.89       76.27      2.40 o 
   1   5   6      118.27      115.08      3.86 o 
   2   5   6       39.61       26.86      2.73 o 
  -4   6   6      131.97      123.93      7.24 o 
  -3   6   6      196.72      183.67     10.44 o 
  -2   6   6      105.19       81.18      3.12 o 
  -1   6   6       30.40       22.98      1.43 o 
  -1  -7   7       10.21        9.40      2.08 o 
   0  -7   7        4.54        4.61      0.61 o 
   1  -7   7        1.26        1.32      0.88 o 
   2  -7   7       18.45       19.11      1.84 o 
   3  -7   7       30.71       24.32      1.78 o 
   4  -7   7       39.06       27.66      2.00 o 
  -3  -6   7        8.41        6.76      0.87 o 
  -2  -6   7       76.87       78.09      2.56 o 
  -1  -6   7      141.08      134.09      8.31 o 
   0  -6   7       22.30       23.10      1.52 o 
   1  -6   7       84.11       80.17      3.30 o 
   2  -6   7       10.56        7.55      1.29 o 
   3  -6   7        5.26        5.59      0.76 o 
   4  -6   7      261.86      245.11     11.33 o 
   5  -6   7       58.90       49.81      2.08 o 
  -4  -5   7       20.66       19.73      0.91 o 
  -3  -5   7        0.78        1.36      0.46 o 
  -2  -5   7       58.47       57.95      2.13 o 
  -1  -5   7       33.86       33.99      1.44 o 
   0  -5   7       14.17       14.80      1.28 o 
   1  -5   7       18.60       17.44      1.11 o 
   2  -5   7        7.60        9.56      1.10 o 
   3  -5   7      122.54      127.21      4.00 o 
   4  -5   7       16.57       15.77      0.98 o 
   5  -5   7        4.35        3.27      0.48 o 
  -5  -4   7      149.81      130.47      4.82 o 
  -4  -4   7       39.87       44.62      1.68 o 
  -3  -4   7       21.34       24.55      1.23 o 
  -2  -4   7      197.93      220.08      6.54 o 
  -1  -4   7      255.38      248.26     11.18 o 
   0  -4   7       10.49       10.42      0.87 o 
   1  -4   7       53.95       48.19      1.85 o 
   2  -4   7        0.53        0.63      0.95 o 
   3  -4   7       18.73       20.21      1.18 o 
   4  -4   7        0.81        1.02      0.46 o 
   5  -4   7       69.33       69.09      2.35 o 
   6  -4   7       12.20       10.16      0.63 o 
  -5  -3   7       39.49       32.20      2.03 o 
  -4  -3   7       35.11       35.96      1.51 o 
  -3  -3   7      684.35      803.03     22.35 o 
  -2  -3   7       91.41       96.73      2.48 o 
  -1  -3   7        5.08        4.12      0.57 o 
   0  -3   7      104.46      116.75      3.68 o 
   1  -3   7      121.69      123.66      3.00 o 
   2  -3   7        1.33        1.27      0.37 o 
   3  -3   7       83.29       87.18      2.26 o 
   4  -3   7      121.37      134.03      3.54 o 
   5  -3   7       37.52       37.93      1.51 o 
   6  -3   7       33.44       28.25      2.08 o 
  -6  -2   7       77.84       68.50      2.70 o 
  -5  -2   7        5.87        5.73      0.86 o 
  -4  -2   7        0.54        1.31      0.51 o 
  -3  -2   7      136.50      134.63      3.27 o 
  -2  -2   7       46.69       52.42      1.69 o 
  -1  -2   7     1080.71     1279.39     55.08 o 
   0  -2   7       41.74       42.14      1.73 o 
   1  -2   7      143.53      165.65      4.37 o 
   2  -2   7       10.20       12.70      0.91 o 
   3  -2   7       11.79       13.76      0.76 o 
   4  -2   7       57.61       58.13      1.71 o 
   5  -2   7       40.28       33.36      1.02 o 
  -6  -1   7        0.48        0.18      0.35 o 
  -5  -1   7       40.30       39.04      2.24 o 
  -4  -1   7       57.88       53.86      1.96 o 
  -3  -1   7      156.47      173.45      4.94 o 
  -2  -1   7      201.24      187.88      4.89 o 
  -1  -1   7       87.64       99.19      3.17 o 
   0  -1   7        0.43        0.22      0.49 o 
   1  -1   7      368.23      448.73     13.78 o 
   2  -1   7        3.29        4.36      0.49 o 
   3  -1   7      116.89      136.20      3.24 o 
   4  -1   7       24.80       26.51      1.57 o 
   5  -1   7       27.03       22.74      1.00 o 
  -6   0   7        1.13        0.68      0.30 o 
  -5   0   7        2.18        3.50      1.10 o 
  -4   0   7       18.06       15.47      1.09 o 
  -3   0   7       87.17       86.61      2.54 o 
  -2   0   7      211.17      233.58      6.29 o 
  -1   0   7      111.90      128.07      3.40 o 
   0   0   7       16.51       19.66      1.45 o 
   1   0   7        7.11       10.26      0.74 o 
   2   0   7       29.39       31.00      1.08 o 
   3   0   7        4.53        6.66      0.50 o 
   4   0   7      113.93      108.75      2.65 o 
   5   0   7       21.08       16.52      0.82 o 
  -6   1   7       71.72       68.61      2.83 o 
  -5   1   7       20.76       21.46      2.53 o 
  -4   1   7       29.49       33.86      1.50 o 
  -3   1   7       46.54       50.46      1.67 o 
  -2   1   7      220.21      242.37      7.08 o 
  -1   1   7      418.48      478.92     11.42 o 
   0   1   7      272.11      303.38      7.32 o 
   1   1   7        8.99       10.33      0.69 o 
   2   1   7        0.95        2.13      0.46 o 
   3   1   7        7.67        7.10      0.57 o 
   4   1   7       46.73       41.65      1.34 o 
  -6   2   7      164.25      132.81      9.17 o 
  -5   2   7       20.80       17.79      1.55 o 
  -4   2   7       98.14      100.58      5.49 o 
  -3   2   7      144.18      142.14      4.35 o 
  -2   2   7      497.37      553.47     15.39 o 
  -1   2   7      566.21      622.86     14.68 o 
   0   2   7        2.66        1.71      0.35 o 
   1   2   7        0.34        0.57      0.41 o 
   2   2   7      204.60      195.35      5.58 o 
   3   2   7        1.19        1.48      0.32 o 
   4   2   7       83.37       63.62      3.14 o 
  -6   3   7      142.71      128.25      6.42 o 
  -5   3   7       30.04       27.20      1.22 o 
  -4   3   7       12.55        9.71      1.44 o 
  -3   3   7       42.47       36.91      1.91 o 
  -2   3   7        8.54        8.32      0.92 o 
  -1   3   7       15.09       19.23      1.32 o 
   0   3   7      115.99      122.57      3.15 o 
   1   3   7      132.48      136.93      3.48 o 
   2   3   7       16.98       17.08      0.93 o 
   3   3   7       28.03       24.79      1.06 o 
  -5   4   7       12.95       12.64      1.11 o 
  -4   4   7        2.80        2.98      0.55 o 
  -3   4   7       20.86       14.64      1.49 o 
  -2   4   7        9.18        9.42      0.86 o 
  -1   4   7      413.04      368.96     10.49 o 
   0   4   7       47.68       43.57      1.44 o 
   1   4   7       16.13       12.51      1.84 o 
  -1  -6   8       16.18       13.47      0.96 o 
   0  -6   8       29.75       24.25      1.28 o 
   1  -6   8       27.14       25.86      4.62 o 
   2  -6   8        7.32        9.01      1.25 o 
   3  -6   8       56.99       45.39      2.28 o 
  -3  -5   8       13.21       11.65      0.82 o 
  -2  -5   8       10.41        8.92      0.95 o 
  -1  -5   8       17.08       20.70      1.64 o 
   0  -5   8       51.74       52.16      2.42 o 
   1  -5   8      134.89      122.14      3.73 o 
   2  -5   8        0.22       -0.37      0.37 o 
   3  -5   8        0.87        1.40      0.52 o 
   4  -5   8       34.06       26.85      1.30 o 
  -4  -4   8       97.36       84.85      3.28 o 
  -3  -4   8       24.19       20.88      2.01 o 
  -2  -4   8        2.93        3.27      1.14 o 
  -1  -4   8        9.44        5.94      0.64 o 
   0  -4   8      100.36       97.83      4.51 o 
   1  -4   8       64.53       62.78      3.56 o 
   2  -4   8        3.77        3.85      0.67 o 
   3  -4   8       45.51       42.87      2.03 o 
   4  -4   8        6.27        5.80      1.03 o 
  -4  -3   8      162.26      156.54      4.61 o 
  -3  -3   8       40.82       34.78      1.40 o 
  -2  -3   8       20.26       16.92      0.92 o 
  -1  -3   8       52.14       52.18      1.70 o 
   0  -3   8       41.49       36.08      1.50 o 
   1  -3   8       64.64       60.67      2.97 o 
   2  -3   8       24.45       26.93      1.30 o 
   3  -3   8        3.18        4.97      0.60 o 
   4  -3   8        0.02       -0.26      0.36 o 
  -5  -2   8        0.52        0.40      0.55 o 
  -4  -2   8       14.98       10.67      1.05 o 
  -3  -2   8      119.49      119.09      3.25 o 
  -2  -2   8       40.36       47.25      1.93 o 
  -1  -2   8      148.60      147.81      5.59 o 
   0  -2   8       27.53       31.83      1.88 o 
   1  -2   8      121.09      128.54      3.96 o 
   2  -2   8      125.71      133.33      3.60 o 
   3  -2   8      314.35      334.68      8.22 o 
   4  -2   8        9.08        9.15      0.60 o 
  -5  -1   8       22.66       22.72      1.77 o 
  -4  -1   8       95.82       98.10      3.86 o 
  -3  -1   8        4.81        4.31      0.53 o 
  -2  -1   8        1.59        2.05      0.70 o 
  -1  -1   8       17.91       18.71      1.15 o 
   0  -1   8       69.35       77.40      2.62 o 
   1  -1   8      414.49      481.64     13.29 o 
   2  -1   8       71.91       78.89      2.65 o 
   3  -1   8       32.72       34.47      1.62 o 
   4  -1   8       27.06       20.80      0.93 o 
  -5   0   8      286.92      257.75     12.45 o 
  -4   0   8       21.38       20.61      1.36 o 
  -3   0   8       63.37       61.52      3.19 o 
  -2   0   8      352.37      359.58     15.44 o 
  -1   0   8      154.26      161.97      4.92 o 
   0   0   8      223.34      240.25      5.96 o 
   1   0   8       30.34       34.15      1.48 o 
   2   0   8        8.68        7.67      0.87 o 
   3   0   8      297.17      280.18      7.75 o 
   4   0   8       36.14       34.65      1.80 o 
  -5   1   8      210.71      171.55      8.50 o 
  -4   1   8       15.39       14.97      1.70 o 
  -3   1   8      204.00      210.02      6.10 o 
  -2   1   8      240.70      248.43      7.18 o 
  -1   1   8       10.45       11.12      1.02 o 
   0   1   8        9.82        8.33      0.67 o 
   1   1   8       46.36       46.25      1.47 o 
   2   1   8       52.65       52.92      1.80 o 
   3   1   8       20.06       16.57      0.76 o 
  -5   2   8       42.74       44.61      2.64 o 
  -4   2   8        5.09        6.77      0.99 o 
  -3   2   8      220.07      208.29      7.28 o 
  -2   2   8       77.93       71.43      2.69 o 
  -1   2   8       18.48       20.53      1.04 o 
   0   2   8        6.67        7.62      0.72 o 
   1   2   8       25.05       24.88      0.88 o 
   2   2   8       11.91       11.02      0.64 o 
  -4   3   8       72.73       61.51      3.45 o 
  -3   3   8        5.00        4.60      0.88 o 
  -2   3   8        5.84        7.58      0.82 o 
  -1   3   8       98.71       81.36      4.48 o 
   0   3   8       97.64       82.29      2.99 o 
  -1  -5   9        5.45        2.91      0.96 o 
   0  -5   9       18.90       14.14      1.37 o 
   1  -5   9       23.09       25.72      2.07 o 
  -2  -4   9       32.08       32.13      2.22 o 
  -1  -4   9      175.99      159.79     10.69 o 
   0  -4   9       41.68       36.47      1.96 o 
   1  -4   9        0.90        0.57      0.42 o 
   2  -4   9        0.51        0.04      0.70 o 
  -2  -3   9       17.41       15.54      2.10 o 
  -1  -3   9        2.50        2.36      0.51 o 
   0  -3   9       16.04       14.21      1.02 o 
   1  -3   9       10.52        7.65      0.99 o 
   2  -3   9        2.94        2.44      0.48 o 
   3  -3   9       14.85       14.79      1.40 o 
  -3  -2   9       20.96       17.07      1.14 o 
  -2  -2   9       32.54       33.37      1.37 o 
  -1  -2   9       52.88       41.60      1.88 o 
   0  -2   9        4.27        3.51      0.52 o 
   1  -2   9        0.07        0.27      0.35 o 
   2  -2   9        1.12        1.69      0.75 o 
  -3  -1   9        8.85        7.77      0.79 o 
  -2  -1   9       28.45       21.78      1.21 o 
  -1  -1   9      336.79      328.20      9.25 o 
   0  -1   9      123.67      120.41      3.71 o 
   1  -1   9        5.90        6.12      0.51 o 
   2  -1   9        3.92        3.05      0.37 o 
  -3   0   9        4.33        3.43      1.18 o 
  -2   0   9       84.34       82.09      2.62 o 
  -1   0   9      191.89      183.78      5.37 o 
   0   0   9       67.56       60.59      2.08 o 
   1   0   9      123.28      117.72      3.03 o 
   2   0   9       11.03        8.57      1.25 o 
  -3   1   9        7.55        5.08      0.96 o 
  -2   1   9        6.01        6.54      0.56 o 
  -1   1   9        5.98        4.74      0.70 o 
   0   1   9      155.91      126.35      3.74 o 
   1   1   9        1.38        2.13      0.39 o 
                                                 
